# Supplementary material for: A specific inhibitor of ALDH1A3 regulates retinoic acid biosynthesis in glioma stem cells
Source: Commun Biol. 2021 Dec 21;4:1420. doi: 10.1038/s42003-021-02949-7 (PMC8692581; doi:10.1038/s42003-021-02949-7)
Supplement: Supplementary file 3 — Supplementary Data 1 [file 42003_2021_2949_MOESM3_ESM.xlsx]

## Sheet: Fig 1
	Figure 1
	ALDH1A1			Cт	Cт Mean		Cт	ΔCт	ΔCт Mean	ΔΔCт	2^-ΔΔCт
		Astrocyte	ACTIN	25.273	24.7375	ALDH1A1	27.3153	2.5778	2.56903	0.00876363	0.993944
		Astrocyte	ACTIN	24.9686	24.7375	ALDH1A1	27.2889	2.55134		-0.0176913	1.01234
		Astrocyte	ACTIN	23.9709	24.7375	ALDH1A1	27.3155	2.57796		0.00892766	0.993831
		19	ACTIN	23.2822	22.8589	ALDH1A1	40	17.1411		14.572	4.10565e-05
		19	ACTIN	23.0628	22.8589	ALDH1A1	40	17.1411		14.572	4.10565e-05
		19	ACTIN	22.2319	22.8589	ALDH1A1	40	17.1411		14.572	4.10565e-05
		84	ACTIN	24.9566	24.502	ALDH1A1	40	15.498		12.929	0.000128229
		84	ACTIN	24.5066	24.502	ALDH1A1	40	15.498		12.929	0.000128229
		84	ACTIN	24.0427	24.502	ALDH1A1	40	15.498		12.929	0.000128229
		83	ACTIN	24.475	24.3241	ALDH1A1	40	15.6759		13.1069	0.000113355
		83	ACTIN	24.292	24.3241	ALDH1A1	34.4715	10.1474		7.57835	0.00523227
		83	ACTIN	24.2053	24.3241	ALDH1A1	34.2787	9.95455		7.38552	0.00598048
		326	ACTIN	24.6925	24.2485	ALDH1A1	40	15.7515		13.1824	0.00010757
		326	ACTIN	24.2502	24.2485	ALDH1A1	40	15.7515		13.1824	0.00010757
		326	ACTIN	23.8029	24.2485	ALDH1A1	40	15.7515		13.1824	0.00010757
		U87	ACTIN	23.5903	23.2594	ALDH1A1	33.1551	9.89572		7.32668	0.00622943
		U87	ACTIN	23.2195	23.2594	ALDH1A1	35.9867	12.7273		10.1583	0.00087509
		U87	ACTIN	22.9685	23.2594	ALDH1A1	34.224	10.9646		8.39552	0.00296958
	ALDH1A2			Cт	Cт Mean		Cт	ΔCт	ΔCт Mean	ΔΔCт	2^-ΔΔCт
		Astrocyte	ACTIN	25.273	24.7375	ALDH1A2	32.1069	7.36941	7.20713	0.162277	0.893614
		Astrocyte	ACTIN	24.9686	24.7375	ALDH1A2	31.9982	7.26068		0.053552	0.963561
		Astrocyte	ACTIN	23.9709	24.7375	ALDH1A2	31.7288	6.9913		-0.215829	1.16137
		19	ACTIN	23.2822	22.8589	ALDH1A2	30.9398	8.08084		0.873712	0.545741
		19	ACTIN	23.0628	22.8589	ALDH1A2	30.7278	7.86889		0.661754	0.632109
		19	ACTIN	22.2319	22.8589	ALDH1A2	30.9581	8.09914		0.892011	0.538862
		84	ACTIN	24.9566	24.502	ALDH1A2	30.9744	6.47242		-0.734713	1.66407
		84	ACTIN	24.5066	24.502	ALDH1A2	31.3904	6.88844		-0.318692	1.2472
		84	ACTIN	24.0427	24.502	ALDH1A2	31.1854	6.68338		-0.523753	1.43769
		83	ACTIN	24.475	24.3241	ALDH1A2	36.0105	11.6864		4.47923	0.044835
		83	ACTIN	24.292	24.3241	ALDH1A2	35.3498	11.0257		3.81853	0.0708774
		83	ACTIN	24.2053	24.3241	ALDH1A2	34.451	10.1269		2.91976	0.132149
		326	ACTIN	24.6925	24.2485	ALDH1A2	33.0105	8.762		1.55487	0.34036
		326	ACTIN	24.2502	24.2485	ALDH1A2	33.1846	8.93602		1.72889	0.301685
		326	ACTIN	23.8029	24.2485	ALDH1A2	33.2579	9.00936		1.80223	0.286731
		U87	ACTIN	23.2195	23.2594	ALDH1A2	31.4615	8.20207		0.994937	0.501758
		U87	ACTIN	22.9685	23.2594	ALDH1A2	31.8994	8.64001		1.43288	0.37039
	ALDH1A3			Cт	Cт Mean		Cт	ΔCт	ΔCт Mean	ΔΔCт	2^-ΔΔCт
		Astrocyte	ACTIN	25.273	24.7375	ALDH1A3	34.9899	10.2524	10.177	0.0753644	0.949102
		Astrocyte	ACTIN	24.9686	24.7375	ALDH1A3	33.7659	9.02841		-1.14859	2.21696
		Astrocyte	ACTIN	23.9709	24.7375	ALDH1A3	35.9877	11.2502		1.07322	0.475257
		19	ACTIN	23.2822	22.8589	ALDH1A3	35.4745	12.6156		2.43858	0.184466
		19	ACTIN	23.0628	22.8589	ALDH1A3	36.6189	13.76		3.58297	0.0834488
		84	ACTIN	24.9566	24.502	ALDH1A3	40	15.498		5.32102	0.0250157
		84	ACTIN	24.5066	24.502	ALDH1A3	40	15.498		5.32102	0.0250157
		84	ACTIN	24.0427	24.502	ALDH1A3	40	15.498		5.32102	0.0250157
		83	ACTIN	24.475	24.3241	ALDH1A3	22.0064	-2.31775		-12.4948	5771.58
		83	ACTIN	24.292	24.3241	ALDH1A3	22.3092	-2.01494		-12.1919	4678.85
		83	ACTIN	24.2053	24.3241	ALDH1A3	22.467	-1.85707		-12.0341	4193.88
		326	ACTIN	24.6925	24.2485	ALDH1A3	23.1823	-1.06625		-11.2432	2424.12
		326	ACTIN	24.2502	24.2485	ALDH1A3	23.3434	-0.905088		-11.0821	2167.91
		326	ACTIN	23.8029	24.2485	ALDH1A3	23.3655	-0.883074		-11.0601	2135.08
		U87	ACTIN	23.5903	23.2594	ALDH1A3	22.9778	-0.28162		-10.4586	1407.21
		U87	ACTIN	23.2195	23.2594	ALDH1A3	23.1596	-0.0997849		-10.2768	1240.57
		U87	ACTIN	22.9685	23.2594	ALDH1A3	23.318	0.0586147		-10.1184	1111.57
	ALDH1B1			Cт	Cт Mean		Cт	ΔCт	ΔCт Mean	ΔΔCт	2^-ΔΔCт
		Astrocyte	ACTIN	25.273	24.7375	ALDH1B1	27.9629	3.22537	2.88594	0.33943	0.790353
		Astrocyte	ACTIN	24.9686	24.7375	ALDH1B1	27.5125	2.77499		-0.110946	1.07994
		Astrocyte	ACTIN	23.9709	24.7375	ALDH1B1	27.395	2.65745		-0.228484	1.1716
		19	ACTIN	23.2822	22.8589	ALDH1B1	26.3147	3.45572		0.569779	0.67372
		19	ACTIN	23.0628	22.8589	ALDH1B1	26.5378	3.67889		0.792948	0.577163
		19	ACTIN	23.0628	22.8589	ALDH1B1	26.4137	3.55479		0.668851	0.629008
		84	ACTIN	24.9566	24.502	ALDH1B1	27.6417	3.13975		0.253813	0.838677
		84	ACTIN	24.5066	24.502	ALDH1B1	27.6751	3.17314		0.287201	0.81949
		84	ACTIN	24.0427	24.502	ALDH1B1	27.5075	3.00552		0.119578	0.920457
		83	ACTIN	24.475	24.3241	ALDH1B1	25.425	1.10085		-1.78509	3.4464
		83	ACTIN	24.292	24.3241	ALDH1B1	25.713	1.38894		-1.497	2.82255
		83	ACTIN	24.2053	24.3241	ALDH1B1	26.3133	1.9892		-0.896739	1.86185
		326	ACTIN	24.6925	24.2485	ALDH1B1	27.6565	3.40792		0.521987	0.696412
		326	ACTIN	24.2502	24.2485	ALDH1B1	27.1073	2.85877		-0.0271715	1.01901
		326	ACTIN	23.8029	24.2485	ALDH1B1	26.8073	2.55878		-0.327155	1.25454
		U87	ACTIN	23.5903	23.2594	ALDH1B1	28.3726	5.11318		2.22725	0.213566
		U87	ACTIN	23.2195	23.2594	ALDH1B1	28.6744	5.41498		2.52905	0.173253
		U87	ACTIN	22.9685	23.2594	ALDH1B1	28.9795	5.72005		2.83411	0.140232
	ALDH1L1			Cт	Cт Mean		Cт	ΔCт	ΔCт Mean	ΔΔCт	2^-ΔΔCт
		Astrocyte	ACTIN	23.9141	24.1288	ALDH1L1	29.2057	5.07686	5.54355	-0.466691	1.38194
		Astrocyte	ACTIN	23.9977	24.1288	ALDH1L1	29.8941	5.76526		0.22171	0.857549
		Astrocyte	ACTIN	24.4747	24.1288	ALDH1L1	29.9174	5.78854		0.244981	0.843827
		19	ACTIN	22.4861	22.2185	ALDH1L1	32.5892	10.3708		4.82721	0.0352263
		19	ACTIN	21.9779	22.2185	ALDH1L1	33.4035	11.185		5.64145	0.0200334
		19	ACTIN	22.1914	22.2185	ALDH1L1	33.0763	10.8578		5.31426	0.0251332
		84	ACTIN	23.631	23.6159	ALDH1L1	34.9318	11.3158		5.77227	0.0182967
		84	ACTIN	24.0356	23.6159	ALDH1L1	35.3269	11.7109		6.16739	0.0139133
		84	ACTIN	23.1813	23.6159	ALDH1L1	34.933	11.3171		5.77356	0.0182804
		83	ACTIN	23.5796	23.4627	ALDH1L1	26.6076	3.1449		-2.39866	5.27312
		83	ACTIN	23.6965	23.4627	ALDH1L1	27.0181	3.55543		-1.98813	3.96722
		83	ACTIN	23.1119	23.4627	ALDH1L1	27.1903	3.7276		-1.81596	3.52094
		326	ACTIN	24.9202	24.5546	ALDH1L1	26.919	2.36441		-3.17915	9.05771
		326	ACTIN	24.6304	24.5546	ALDH1L1	27.581	3.02639		-2.51716	5.72455
		326	ACTIN	24.1133	24.5546	ALDH1L1	27.3566	2.80199		-2.74156	6.68793
		U87	ACTIN	23.3807	23.0224	ALDH1L1	36.2643	13.2419		7.69838	0.00481455
		U87	ACTIN	22.8315	23.0224	ALDH1L1	36.9735	13.9511		8.40759	0.00294485
		U87	ACTIN	22.8549	23.0224	ALDH1L1	36.9452	13.9228		8.37929	0.00300318
	ALDH1L2			Cт	Cт Mean		Cт	ΔCт	ΔCт Mean	ΔΔCт	2^-ΔΔCт
		Astrocyte	ACTIN	23.9141	24.1288	ALDH1L2	28.0259	3.89709	3.93301	-0.0359268	1.02522
		Astrocyte	ACTIN	23.9977	24.1288	ALDH1L2	28.11	3.98119		0.0481758	0.967158
		Astrocyte	ACTIN	24.4747	24.1288	ALDH1L2	28.0496	3.92076		-0.012249	1.00853
		19	ACTIN	22.4861	22.2185	ALDH1L2	28.5538	6.33537		2.40236	0.189155
		19	ACTIN	21.9779	22.2185	ALDH1L2	28.3934	6.1749		2.24189	0.21141
		19	ACTIN	22.1914	22.2185	ALDH1L2	28.38	6.1615		2.22849	0.213382
		84	ACTIN	23.631	23.6159	ALDH1L2	26.7948	3.17888		-0.754137	1.68662
		84	ACTIN	24.0356	23.6159	ALDH1L2	26.9195	3.30356		-0.629456	1.54698
		84	ACTIN	23.1813	23.6159	ALDH1L2	26.9309	3.315		-0.618015	1.53476
		83	ACTIN	23.5796	23.4627	ALDH1L2	25.0575	1.59484		-2.33818	5.05663
		83	ACTIN	23.6965	23.4627	ALDH1L2	25.099	1.63629		-2.29672	4.9134
		83	ACTIN	23.1119	23.4627	ALDH1L2	25.0531	1.59042		-2.3426	5.07215
		326	ACTIN	24.9202	24.5546	ALDH1L2	27.551	2.99641		-0.936602	1.91401
		326	ACTIN	24.6304	24.5546	ALDH1L2	27.6515	3.09686		-0.836149	1.78528
		326	ACTIN	24.1133	24.5546	ALDH1L2	27.6461	3.09151		-0.841507	1.79192
		U87	ACTIN	23.3807	23.0224	ALDH1L2	26.8303	3.80792		-0.125095	1.09058
		U87	ACTIN	22.8315	23.0224	ALDH1L2	26.8753	3.85297		-0.08004	1.05705
		U87	ACTIN	22.8549	23.0224	ALDH1L2	26.8716	3.84922		-0.0837917	1.0598
	ALDH2			Cт	Cт Mean		Cт	ΔCт	ΔCт Mean	ΔΔCт	2^-ΔΔCт
		Astrocyte	ACTIN	23.9141	24.1288	ALDH2	29.848	5.71913	5.83693	-0.117802	1.08508
		Astrocyte	ACTIN	23.9977	24.1288	ALDH2	29.9549	5.82606		-0.0108725	1.00756
		Astrocyte	ACTIN	24.4747	24.1288	ALDH2	30.0944	5.9656		0.128675	0.914671
		19	ACTIN	22.4861	22.2185	ALDH2	30.991	8.77257		2.93564	0.130702
		19	ACTIN	21.9779	22.2185	ALDH2	31.1511	8.93259		3.09567	0.11698
		19	ACTIN	22.1914	22.2185	ALDH2	31.449	9.23054		3.39361	0.0951526
		84	ACTIN	23.631	23.6159	ALDH2	35.9239	12.3079		6.47101	0.0112728
		84	ACTIN	24.0356	23.6159	ALDH2	35.9345	12.3186		6.48164	0.01119
		84	ACTIN	23.1813	23.6159	ALDH2	36.6836	13.0676		7.23071	0.00665791
		83	ACTIN	23.5796	23.4627	ALDH2	29.2677	5.80502		-0.0319125	1.02237
		83	ACTIN	23.6965	23.4627	ALDH2	29.6951	6.23248		0.395553	0.760198
		83	ACTIN	23.1119	23.4627	ALDH2	29.7267	6.26399		0.42706	0.743776
		326	ACTIN	24.9202	24.5546	ALDH2	30.9333	6.37872		0.541793	0.686917
		326	ACTIN	24.6304	24.5546	ALDH2	30.9404	6.38582		0.548889	0.683547
		326	ACTIN	24.1133	24.5546	ALDH2	30.9397	6.38507		0.548141	0.683901
		U87	ACTIN	23.3807	23.0224	ALDH2	31.3314	8.30901		2.47209	0.18023
		U87	ACTIN	22.8315	23.0224	ALDH2	31.377	8.3546		2.51767	0.174624
		U87	ACTIN	22.8549	23.0224	ALDH2	31.7411	8.71875		2.88182	0.13567
	ALDH3A1			Cт	Cт Mean		Cт	ΔCт	ΔCт Mean	ΔΔCт	2^-ΔΔCт
		Astrocyte	ACTIN	23.9141	24.1288	ALDH3A1	28.8452	4.71633	4.52052	0.195808	0.873084
		Astrocyte	ACTIN	23.9977	24.1288	ALDH3A1	28.6941	4.56528		0.0447578	0.969453
		Astrocyte	ACTIN	24.4747	24.1288	ALDH3A1	28.4088	4.27996		-0.240566	1.18146
		19	ACTIN	22.4861	22.2185	ALDH3A1	32.6515	10.433		5.9125	0.0166019
		19	ACTIN	21.9779	22.2185	ALDH3A1	32.906	10.6875		6.167	0.0139171
		19	ACTIN	22.1914	22.2185	ALDH3A1	33.1596	10.9411		6.42059	0.0116737
		84	ACTIN	23.631	23.6159	ALDH3A1	26.3104	2.69451		-1.82602	3.54556
		84	ACTIN	24.0356	23.6159	ALDH3A1	26.2275	2.61154		-1.90898	3.75544
		84	ACTIN	23.1813	23.6159	ALDH3A1	25.8651	2.24913		-2.27139	4.8279
		83	ACTIN	23.5796	23.4627	ALDH3A1	36.9829	13.5202		8.99969	0.00195354
		83	ACTIN	23.6965	23.4627	ALDH3A1	40	16.5373		12.0168	0.000241312
		83	ACTIN	23.1119	23.4627	ALDH3A1	40	16.5373		12.0168	0.000241312
		326	ACTIN	24.9202	24.5546	ALDH3A1	40	15.4454		10.9249	0.000514384
		326	ACTIN	24.6304	24.5546	ALDH3A1	40	15.4454		10.9249	0.000514384
		326	ACTIN	24.1133	24.5546	ALDH3A1	40	15.4454		10.9249	0.000514384
		U87	ACTIN	23.3807	23.0224	ALDH3A1	34.3818	11.3594		6.83889	0.0087355
		U87	ACTIN	22.8315	23.0224	ALDH3A1	35.8503	12.8279		8.30737	0.0031567
		U87	ACTIN	22.8549	23.0224	ALDH3A1	36.1022	13.0798		8.5593	0.0026509
	ALDH3A2			Cт	Cт Mean		Cт	ΔCт	ΔCт Mean	ΔΔCт	2^-ΔΔCт
		Astrocyte	ACTIN	25.4642	25.3644	ALDH3A2	24.8384	-0.525986	-0.58231	0.0563246	0.961711
		Astrocyte	ACTIN	25.6611	25.3644	ALDH3A2	24.7321	-0.63229		-0.0499795	1.03525
		Astrocyte	ACTIN	24.968	25.3644	ALDH3A2	24.7758	-0.588655		-0.00634511	1.00441
		19	ACTIN	24.6203	24.7821	ALDH3A2	24.9779	0.195776		0.778086	0.58314
		19	ACTIN	23.5002	24.7821	ALDH3A2	24.96	0.177923		0.760234	0.590401
		19	ACTIN	23.2342	24.7821	ALDH3A2	24.9432	0.161089		0.743399	0.59733
		84	ACTIN	23.4753	23.8799	ALDH3A2	23.8054	-0.0744591		0.507851	0.703269
		84	ACTIN	24.3634	23.8799	ALDH3A2	24.9432	1.0633		1.64562	0.31961
		84	ACTIN	23.801	23.8799	ALDH3A2	24.9432	1.0633		1.64562	0.31961
		83	ACTIN	23.9057	23.8605	ALDH3A2	24.3214	0.460875		1.04318	0.485255
		83	ACTIN	24.2762	23.8605	ALDH3A2	24.3079	0.447458		1.02977	0.489789
		83	ACTIN	23.3996	23.8605	ALDH3A2	24.2795	0.418993		1.0013	0.499548
		326	ACTIN	25.2567	24.8845	ALDH3A2	25.3512	0.466652		1.04896	0.483316
		326	ACTIN	25.033	24.8845	ALDH3A2	25.3526	0.468061		1.05037	0.482844
		326	ACTIN	24.3638	24.8845	ALDH3A2	25.3855	0.500961		1.08327	0.471957
		U87	ACTIN	23.7373	23.4465	ALDH3A2	25.2184	1.77197		2.35428	0.195565
		U87	ACTIN	23.4364	23.4465	ALDH3A2	25.2958	1.84938		2.43169	0.185348
		U87	ACTIN	23.1657	23.4465	ALDH3A2	25.3558	1.90938		2.49169	0.177797
	ALDH3B1			Cт	Cт Mean		Cт	ΔCт	ΔCт Mean	ΔΔCт	2^-ΔΔCт
		Astrocyte	ACTIN	25.4642	25.3644	ALDH3B1	31.0138	5.64936	5.6159	0.0334581	0.977075
		Astrocyte	ACTIN	25.6611	25.3644	ALDH3B1	30.9578	5.59339		-0.0225093	1.01572
		Astrocyte	ACTIN	24.968	25.3644	ALDH3B1	30.9694	5.60495		-0.0109488	1.00762
		19	ACTIN	24.6203	24.7821	ALDH3B1	28.8503	4.06815		-1.54775	2.92362
		19	ACTIN	23.5002	24.7821	ALDH3B1	28.8376	4.05545		-1.56046	2.94947
		19	ACTIN	23.2342	24.7821	ALDH3B1	28.7167	3.93459		-1.68132	3.2072
		84	ACTIN	23.4753	23.8799	ALDH3B1	30.8925	7.01259		1.39669	0.379801
		84	ACTIN	24.3634	23.8799	ALDH3B1	31.0588	7.17887		1.56297	0.338453
		84	ACTIN	23.801	23.8799	ALDH3B1	31.0835	7.20361		1.58771	0.332699
		83	ACTIN	23.9057	23.8605	ALDH3B1	28.6502	4.78976		-0.826146	1.77294
		83	ACTIN	24.2762	23.8605	ALDH3B1	28.8082	4.94769		-0.668212	1.5891
		83	ACTIN	23.3996	23.8605	ALDH3B1	28.6357	4.77521		-0.840689	1.79091
		326	ACTIN	25.2567	24.8845	ALDH3B1	30.057	5.17244		-0.443459	1.35986
		326	ACTIN	25.033	24.8845	ALDH3B1	29.9881	5.10361		-0.512293	1.42632
		326	ACTIN	24.3638	24.8845	ALDH3B1	29.8377	4.95317		-0.66273	1.58308
		U87	ACTIN	23.7373	23.4465	ALDH3B1	27.4582	4.01179		-1.60411	3.04009
		U87	ACTIN	23.4364	23.4465	ALDH3B1	27.4297	3.98329		-1.63261	3.10074
		U87	ACTIN	23.1657	23.4465	ALDH3B1	27.1521	3.70567		-1.91023	3.75869
	ALDH3B2			Cт	Cт Mean		Cт	ΔCт	ΔCт Mean	ΔΔCт	2^-ΔΔCт
		Astrocyte	ACTIN	25.4642	25.3644	ALDH3B2	35.0334	9.66901	9.39938	0.269627	0.829534
		Astrocyte	ACTIN	25.6611	25.3644	ALDH3B2	34.8801	9.51566		0.116272	0.922569
		Astrocyte	ACTIN	24.968	25.3644	ALDH3B2	34.3779	9.01348		-0.385899	1.30667
		19	ACTIN	24.6203	24.7821	ALDH3B2	35.8772	11.0951		1.69574	0.308696
		19	ACTIN	23.5002	24.7821	ALDH3B2	35.3734	10.5913		1.19193	0.437718
		19	ACTIN	23.2342	24.7821	ALDH3B2	34.7577	9.97559		0.576208	0.670724
		84	ACTIN	23.4753	23.8799	ALDH3B2	35.7281	11.8482		2.44883	0.183159
		84	ACTIN	24.3634	23.8799	ALDH3B2	35.4674	11.5875		2.18813	0.219436
		84	ACTIN	23.801	23.8799	ALDH3B2	36.1707	12.2908		2.89137	0.134775
		83	ACTIN	23.9057	23.8605	ALDH3B2	33.7924	9.93186		0.53248	0.691365
		83	ACTIN	24.2762	23.8605	ALDH3B2	34.223	10.3625		0.963095	0.512955
		83	ACTIN	23.3996	23.8605	ALDH3B2	33.9471	10.0866		0.687185	0.621064
		326	ACTIN	25.2567	24.8845	ALDH3B2	33.1534	8.26892		-1.13047	2.1893
		326	ACTIN	25.033	24.8845	ALDH3B2	33.2307	8.3462		-1.05318	2.0751
		326	ACTIN	24.3638	24.8845	ALDH3B2	33.5379	8.65336		-0.746025	1.67717
		U87	ACTIN	23.7373	23.4465	ALDH3B2	36.281	12.8346		3.4352	0.0924487
		U87	ACTIN	23.4364	23.4465	ALDH3B2	36.2313	12.7848		3.38544	0.0956934
		U87	ACTIN	23.1657	23.4465	ALDH3B2	36.9679	13.5214		4.12202	0.0574312
	ALDH4A1			Cт	Cт Mean		Cт	ΔCт	ΔCт Mean	ΔΔCт	2^-ΔΔCт
		Astrocyte	ACTIN	25.4642	25.3644	ALDH4A1	28.3081	2.94371	2.73477	0.208939	0.865173
		Astrocyte	ACTIN	25.6611	25.3644	ALDH4A1	28.0466	2.68213		-0.0526403	1.03716
		Astrocyte	ACTIN	24.968	25.3644	ALDH4A1	27.9429	2.57847		-0.156299	1.11442
		19	ACTIN	24.6203	24.7821	ALDH4A1	28.4365	3.65437		0.919606	0.528653
		19	ACTIN	23.5002	24.7821	ALDH4A1	28.7605	3.97834		1.24357	0.422327
		19	ACTIN	23.2342	24.7821	ALDH4A1	28.7759	3.9938		1.25903	0.417825
		84	ACTIN	23.4753	23.8799	ALDH4A1	29.0924	5.21254		2.47777	0.179522
		84	ACTIN	24.3634	23.8799	ALDH4A1	29.1557	5.27584		2.54107	0.171815
		84	ACTIN	23.801	23.8799	ALDH4A1	28.9427	5.06282		2.32806	0.199152
		83	ACTIN	23.9057	23.8605	ALDH4A1	28.9055	5.04502		2.31026	0.201625
		83	ACTIN	24.2762	23.8605	ALDH4A1	29.2686	5.40809		2.67333	0.156765
		83	ACTIN	23.3996	23.8605	ALDH4A1	29.4822	5.62174		2.88698	0.135187
		326	ACTIN	25.2567	24.8845	ALDH4A1	30.6287	5.74422		3.00945	0.124184
		326	ACTIN	25.033	24.8845	ALDH4A1	30.5189	5.63434		2.89957	0.134011
		326	ACTIN	24.3638	24.8845	ALDH4A1	30.463	5.57846		2.84369	0.139304
		U87	ACTIN	23.7373	23.4465	ALDH4A1	30.424	6.9775		4.24273	0.0528215
		U87	ACTIN	23.4364	23.4465	ALDH4A1	30.8379	7.39144		4.65668	0.0396461
		U87	ACTIN	23.1657	23.4465	ALDH4A1	30.7635	7.31706		4.58229	0.0417439
	ALDH5A1			Cт	Cт Mean		Cт	ΔCт	ΔCт Mean	ΔΔCт	2^-ΔΔCт
		Astrocyte	ACTIN	23.7972	23.9247	ALDH5A1	26.2114	2.28671	2.25446	0.0322405	0.9779
		Astrocyte	ACTIN	24.062	23.9247	ALDH5A1	26.1703	2.24564		-0.00882085	1.00613
		Astrocyte	ACTIN	23.9147	23.9247	ALDH5A1	26.1557	2.23104		-0.0234197	1.01637
		19	ACTIN	22.3072	22.0337	ALDH5A1	25.2911	3.2574		1.00293	0.498984
		19	ACTIN	21.9739	22.0337	ALDH5A1	25.3399	3.30618		1.05171	0.482395
		19	ACTIN	21.82	22.0337	ALDH5A1	25.3486	3.31487		1.0604	0.479498
		84	ACTIN	24.3421	24.1457	ALDH5A1	26.5338	2.38808		0.133616	0.911544
		84	ACTIN	23.9494	24.1457	ALDH5A1	26.5669	2.42118		0.16672	0.890866
		84	ACTIN	24.1457	24.1457	ALDH5A1	26.538	2.39223		0.137768	0.908924
		83	ACTIN	24.2212	23.7786	ALDH5A1	26.3064	2.52776		0.273293	0.827429
		83	ACTIN	23.7529	23.7786	ALDH5A1	26.3533	2.57465		0.320183	0.800968
		83	ACTIN	23.3619	23.7786	ALDH5A1	26.3154	2.53671		0.282244	0.822311
		326	ACTIN	24.3412	23.9335	ALDH5A1	25.9275	1.99407		-0.260393	1.1978
		326	ACTIN	23.9004	23.9335	ALDH5A1	25.9211	1.98761		-0.266855	1.20318
		326	ACTIN	23.5587	23.9335	ALDH5A1	25.9711	2.03762		-0.216844	1.16219
		U87	ACTIN	23.3023	22.9921	ALDH5A1	31.6191	8.62697		6.37251	0.0120694
		U87	ACTIN	22.9588	22.9921	ALDH5A1	31.4779	8.48572		6.23126	0.0133108
		U87	ACTIN	22.7154	22.9921	ALDH5A1	31.0749	8.08275		5.82828	0.0176
	ALDH6A1			Cт	Cт Mean		Cт	ΔCт	ΔCт Mean	ΔΔCт	2^-ΔΔCт
		Astrocyte	ACTIN	23.7972	23.9247	ALDH6A1	24.0678	0.143105	0.228763	-0.0856584	1.06117
		Astrocyte	ACTIN	24.062	23.9247	ALDH6A1	24.2502	0.325584		0.0968215	0.935091
		Astrocyte	ACTIN	23.9147	23.9247	ALDH6A1	24.1423	0.2176		-0.0111631	1.00777
		19	ACTIN	22.3072	22.0337	ALDH6A1	24.1635	2.12976		1.901	0.267758
		19	ACTIN	21.9739	22.0337	ALDH6A1	24.223	2.18928		1.96051	0.256937
		19	ACTIN	21.82	22.0337	ALDH6A1	24.1939	2.1602		1.93144	0.262167
		84	ACTIN	24.3421	24.1457	ALDH6A1	24.7756	0.62982		0.401057	0.757303
		84	ACTIN	23.9494	24.1457	ALDH6A1	24.9161	0.770327		0.541564	0.687026
		84	ACTIN	24.1457	24.1457	ALDH6A1	24.9132	0.767494		0.538731	0.688376
		83	ACTIN	24.2212	23.7786	ALDH6A1	25.4575	1.67889		1.45012	0.36599
		83	ACTIN	23.7529	23.7786	ALDH6A1	25.5202	1.7415		1.51274	0.350445
		83	ACTIN	23.3619	23.7786	ALDH6A1	25.3318	1.55315		1.32438	0.39932
		326	ACTIN	24.3412	23.9335	ALDH6A1	26.0194	2.08598		1.85721	0.276009
		326	ACTIN	23.9004	23.9335	ALDH6A1	26.0844	2.15091		1.92214	0.263862
		326	ACTIN	23.5587	23.9335	ALDH6A1	26.0689	2.13542		1.90665	0.266711
		U87	ACTIN	23.3023	22.9921	ALDH6A1	26.2596	3.26741		3.03865	0.121696
		U87	ACTIN	22.9588	22.9921	ALDH6A1	26.3446	3.35248		3.12372	0.114727
		U87	ACTIN	22.7154	22.9921	ALDH6A1	26.2411	3.24895		3.02019	0.123263
	ALDH7A1			Cт	Cт Mean		Cт	ΔCт	ΔCт Mean	ΔΔCт	2^-ΔΔCт
		Astrocyte	ACTIN	23.7972	23.9247	ALDH7A1	24.327	0.402378	0.435059	-0.0326805	1.02291
		Astrocyte	ACTIN	24.062	23.9247	ALDH7A1	24.3725	0.447859		0.0128002	0.991167
		Astrocyte	ACTIN	23.9147	23.9247	ALDH7A1	24.3796	0.454939		0.0198803	0.986315
		19	ACTIN	22.3072	22.0337	ALDH7A1	24.6903	2.6566		2.22154	0.214413
		19	ACTIN	21.9739	22.0337	ALDH7A1	24.6416	2.60786		2.1728	0.22178
		19	ACTIN	21.82	22.0337	ALDH7A1	24.7589	2.72523		2.29017	0.204452
		84	ACTIN	24.3421	24.1457	ALDH7A1	24.5674	0.421629		-0.0134296	1.00935
		84	ACTIN	23.9494	24.1457	ALDH7A1	24.5568	0.411064		-0.0239944	1.01677
		84	ACTIN	24.1457	24.1457	ALDH7A1	24.5843	0.438599		0.00354004	0.997549
		83	ACTIN	24.2212	23.7786	ALDH7A1	23.7404	-0.0382385		-0.473297	1.38828
		83	ACTIN	23.7529	23.7786	ALDH7A1	23.7071	-0.0715389		-0.506598	1.4207
		83	ACTIN	23.3619	23.7786	ALDH7A1	23.7737	-0.00489807		-0.439957	1.35656
		326	ACTIN	24.3412	23.9335	ALDH7A1	23.4447	-0.488766		-0.923824	1.89714
		326	ACTIN	23.9004	23.9335	ALDH7A1	23.4082	-0.525259		-0.960318	1.94574
		326	ACTIN	23.5587	23.9335	ALDH7A1	23.4158	-0.517647		-0.952705	1.9355
		U87	ACTIN	23.3023	22.9921	ALDH7A1	25.9809	2.98877		2.55371	0.170317
		U87	ACTIN	22.9588	22.9921	ALDH7A1	25.9407	2.94856		2.51351	0.17513
		U87	ACTIN	22.7154	22.9921	ALDH7A1	25.3709	2.37877		1.94371	0.259946
	ALDH8A1			Cт	Cт Mean		Cт	ΔCт	ΔCт Mean	ΔΔCт	2^-ΔΔCт
		Astrocyte	ACTIN	23.7972	23.9247	ALDH8A1	31.2195	7.29484	7.30009	-0.00524521	1.00364
		Astrocyte	ACTIN	24.062	23.9247	ALDH8A1	31.23	7.30533		0.00524521	0.996371
		19	ACTIN	22.3072	22.0337	ALDH8A1	34.3557	12.322		5.02195	0.0307781
		19	ACTIN	21.9739	22.0337	ALDH8A1	34.3855	12.3518		5.05172	0.0301496
		19	ACTIN	21.82	22.0337	ALDH8A1	34.1508	12.1171		4.81698	0.0354768
		84	ACTIN	24.3421	24.1457	ALDH8A1	33.2878	9.14206		1.84197	0.27894
		84	ACTIN	23.9494	24.1457	ALDH8A1	33.7066	9.56083		2.26074	0.208665
		84	ACTIN	24.1457	24.1457	ALDH8A1	33.3264	9.18063		1.88055	0.27158
		83	ACTIN	24.2212	23.7786	ALDH8A1	31.9547	8.17604		0.875954	0.544894
		83	ACTIN	23.7529	23.7786	ALDH8A1	32.0131	8.23446		0.934376	0.523269
		326	ACTIN	24.3412	23.9335	ALDH8A1	34.5889	10.6554		3.35536	0.0977093
		326	ACTIN	23.9004	23.9335	ALDH8A1	34.1175	10.1841		2.88399	0.135466
		326	ACTIN	23.5587	23.9335	ALDH8A1	33.9914	10.0579		2.75786	0.147844
		U87	ACTIN	23.3023	22.9921	ALDH8A1	36.9368	13.9447		6.64459	0.00999489
		U87	ACTIN	22.9588	22.9921	ALDH8A1	36.9355	13.9433		6.64324	0.0100042
	ALDH9A1			Cт	Cт Mean		Cт	ΔCт	ΔCт Mean	ΔΔCт	2^-ΔΔCт
		Astrocyte	ACTIN	24.6575	24.8509	ALDH9A1	35.2527	10.4018	10.4634	-0.0616786	1.04368
		Astrocyte	ACTIN	24.916	24.8509	ALDH9A1	35.5292	10.6783		0.214876	0.86162
		Astrocyte	ACTIN	24.9792	24.8509	ALDH9A1	35.1612	10.3102		-0.153197	1.11203
		19	ACTIN	22.6312	23.178	ALDH9A1	33.8792	10.7012		0.237769	0.848055
		19	ACTIN	23.4727	23.178	ALDH9A1	33.6423	10.4643		0.000884374	0.999387
		19	ACTIN	23.4299	23.178	ALDH9A1	33.7659	10.588		0.124523	0.917308
		84	ACTIN	24.3947	24.8251	ALDH9A1	35.9851	11.16		0.696575	0.617036
		84	ACTIN	24.9009	24.8251	ALDH9A1	35.8868	11.0618		0.598308	0.660528
		84	ACTIN	25.1796	24.8251	ALDH9A1	35.7791	10.954		0.490577	0.71174
		83	ACTIN	24.558	24.5796	ALDH9A1	34.0294	9.44971		-1.01374	2.01913
		83	ACTIN	24.6012	24.5796	ALDH9A1	34.113	9.53338		-0.93006	1.90536
		326	ACTIN	24.4257	24.6812	ALDH9A1	34.5302	9.84899		-0.614451	1.53098
		326	ACTIN	24.9151	24.6812	ALDH9A1	34.4	9.71881		-0.744635	1.67555
		326	ACTIN	24.7028	24.6812	ALDH9A1	34.4723	9.7911		-0.672339	1.59365
		U87	ACTIN	23.3898	23.6433	ALDH9A1	35.9561	12.3128		1.84934	0.277519
		U87	ACTIN	23.8121	23.6433	ALDH9A1	35.965	12.3217		1.85823	0.275814
	ALDH16A1			Cт	Cт Mean		Cт	ΔCт	ΔCт Mean	ΔΔCт	2^-ΔΔCт
		Astrocyte	ACTIN	24.6575	24.8509	ALDH16A1	23.6776	-1.1733	-1.0515	-0.121804	1.08809
		Astrocyte	ACTIN	24.916	24.8509	ALDH16A1	23.9212	-0.929691		0.121804	0.919038
		19	ACTIN	22.6312	23.178	ALDH16A1	22.9876	-0.190371		0.861125	0.550523
		19	ACTIN	23.4727	23.178	ALDH16A1	22.9577	-0.220284		0.831212	0.562057
		19	ACTIN	23.4299	23.178	ALDH16A1	22.2347	-0.943277		0.108218	0.927733
		84	ACTIN	24.3947	24.8251	ALDH16A1	24.7489	-0.0761871		0.975308	0.508631
		84	ACTIN	24.9009	24.8251	ALDH16A1	24.8931	0.0679779		1.11947	0.460262
		84	ACTIN	25.1796	24.8251	ALDH16A1	24.9507	0.125607		1.1771	0.442239
		83	ACTIN	24.558	24.5796	ALDH16A1	22.2023	-2.37732		-1.32582	2.50675
		83	ACTIN	24.6012	24.5796	ALDH16A1	22.249	-2.3306		-1.2791	2.42688
		326	ACTIN	24.4257	24.6812	ALDH16A1	22.4722	-2.20901		-1.15751	2.23073
		326	ACTIN	24.9151	24.6812	ALDH16A1	22.5058	-2.1754		-1.12391	2.17937
		326	ACTIN	24.7028	24.6812	ALDH16A1	22.51	-2.17114		-1.11965	2.17294
		U87	ACTIN	23.3898	23.6433	ALDH16A1	24.2098	0.566469		1.61796	0.325795
		U87	ACTIN	23.8121	23.6433	ALDH16A1	24.1875	0.544207		1.5957	0.330861
	ALDH18A1			Cт	Cт Mean		Cт	ΔCт	ΔCт Mean	ΔΔCт	2^-ΔΔCт
		Astrocyte	ACTIN	24.6575	24.8509	ALDH18A1	25.3569	0.50596	0.589517	-0.0835562	1.05963
		Astrocyte	ACTIN	24.916	24.8509	ALDH18A1	25.524	0.673073		0.0835562	0.943729
		19	ACTIN	22.6312	23.178	ALDH18A1	24.8061	1.6281		1.03858	0.486805
		19	ACTIN	23.4727	23.178	ALDH18A1	24.7188	1.54087		0.951352	0.517148
		19	ACTIN	23.4299	23.178	ALDH18A1	24.7431	1.56516		0.975644	0.508513
		84	ACTIN	24.3947	24.8251	ALDH18A1	24.9562	0.131128		-0.458388	1.37401
		84	ACTIN	24.9009	24.8251	ALDH18A1	24.9525	0.127384		-0.462132	1.37758
		84	ACTIN	25.1796	24.8251	ALDH18A1	24.9257	0.100653		-0.488864	1.40334
		83	ACTIN	24.558	24.5796	ALDH18A1	23.4723	-1.1073		-1.69682	3.24186
		83	ACTIN	24.6012	24.5796	ALDH18A1	23.4831	-1.09657		-1.68609	3.21784
		326	ACTIN	24.4257	24.6812	ALDH18A1	23.9509	-0.73033		-1.31985	2.4964
		326	ACTIN	24.9151	24.6812	ALDH18A1	23.8529	-0.82824		-1.41776	2.6717
		326	ACTIN	24.7028	24.6812	ALDH18A1	23.8869	-0.79425		-1.38377	2.60949
		U87	ACTIN	23.3898	23.6433	ALDH18A1	24.7944	1.15104		0.561528	0.677584
		U87	ACTIN	23.8121	23.6433	ALDH18A1	24.7101	1.06681		0.47729	0.718326

## Sheet: Fig 2
	Fig. 2b
	Uncropped images are presented in supplimentary figure Fig. S8a
	Fig. 2c
	Uncropped images are presented in supplimentary figure Fig. S8b
	Fig. 2d
	Samples	C	KO.1	KO.2	KO.3
	ALDH+ cells %	64	14.4	10.5	9.2
	Fig. 2e
	Uncropped image are presented in supplimentary figure Fig. S8c
		GSC-83 Total Cell Number x10^6
	Day	WT			ALDH1A3-KO
	0	0.1	0.1	0.1	0.1	0.1	0.1
	2	0.212	0.38	0.248	0.172	0.282	0.22
	4	1.31	0.895	1.06	0.39	0.434	0.387
	6	3.17	1.76	1.95	0.78	0.868	0.774
	Fig. 2f
	Uncropped image is in supplimentary figure Fig. S8d
		GSC-326 Total Cell Number x10^6
	Day	WT			ALDH1A3-KO
	0	0.1	0.1	0.1	0.1	0.1	0.1
	2	0.242	0.191	0.246	0.242	0.191	0.246
	4	0.74	1.3	1.19	0.74	1.3	1.19
	6	2.82	2.4	1.74	2.82	2.4	1.74

## Sheet: Fig 3
	Fig. 3b
	GSC-326	C			KO.1.1
	Relative RFU (Fold)	0.936438	0.978288	1.08527	0.204475	0.1406	0.217691
	Fig. 3c
	GSC-326	C						KO.1.1						KO.2.4
	Relative DHRS3 mRNA (Fold)	0.807301	1.2387	0.826	1.211	0.817273	1.22358	0.00550032	0.00879909	0.013	0.021	0.0353421	0.0796938	0.000297556	0.000885104
	Fig. 3d
	GSC-83	C			KO.1.2
	Relative DHRS3 mRNA (Fold)	1.09388	1.09038	0.838401	0.568733	0.569529	0.569708
	Fig. 3e
	U87MG Medium	RA C						RA KO						RAL C						RAL KO
	Relative Concentration	0.92136	1.14125	0.937385	0.81335	0.94959	1.23706	0.115193	0.104909	0.104565	0.0354617	0.0382603	0.0359092	0.896109	1.28918	0.814706	0.840547	1.09697	1.06248	2.36213	2.48102	2.05092	1.39731	1.74933	1.72877
	Fig. 3f
	U87MG Cell	RA C						RA KO						RAL C						RAL KO
	Relative Concentration	0.928073	1.09455	0.977375	0.748111	0.950586	1.3013	0.0555402	0.0578781	0.0652198	0.0323922	0.0365918	0.0625801	1.07947	1.03979	0.880746	0.64386	1.06192	1.29422	1.41228	1.52163	1.30399	0.974578	1.65271	1.3721
	Fig. 3g
	U87MG Medium	RA C						RA KO						ROL C						ROL KO
	Relative Concentration	0.924099	1.07531	1.00059	0.695996	1.21149	1.09252	0.121217	0.0951062	0.0987949	0.10459	0.0990337	0.0831234	0.935627	1.05709	1.00728	0.794386	1.11103	1.09458	1.95081	1.60824	1.7575	1.13462	1.05154	0.840611
	Fig. 3h
	U87MG Cell	RA C						RA KO						ROL C						ROL KO
	Relative Concentration	0.864355	1.07928	1.05637	0.604544	1.33525	1.06021	0.100711	0.0789543	0.0878758	0.0560409	0.0405833	0.0472451	0.662786	1.18751	1.1497	0.642422	1.2746	1.08298	1.95297	1.5432	1.6248	1.03287	0.806872	0.797988
	Fig. 3i
	GSC-83 Medium	RA C						RA KO						RAL C						RAL KO
	Relative Concentration	0.842703	1.09185	1.06544	1.08291	0.912906	1.00419	0.195348	0.194315	0.15247	0.233933	0.187158	0.268755	0.81466	1.04613	1.13921	1.05652	0.969331	0.974147	0.638229	0.707612	0.493815	1.13118	0.982597	1.24147
	Fig. 3j
	GSC-83 Cell	RA C						RA KO						RAL C						RAL KO
	Relative Concentration	0.581077	1.11703	1.30189	1.01347	0.899545	1.08699	0.623523	0.464101	0.354462	0.307977	0.223037	0.435485	0.745471	1.17137	1.08316	0.896419	1.06094	1.04264	0.880119	0.977051	0.645625	1.04832	0.934393	1.30236
	Fig. 3k
	GSC-83 Medium	RA C			RA KO			ROL C			ROLKO
	Relative Concentration	1.14752	0.756748	1.09573	0.483147	0.515664	0.552341	1.2478	0.83287	0.919327	1.45486	1.42119	1.59749

## Sheet: Fig 4
	Fig 4	Crystal structures of the proteins in this study are achieved from PDB database with the following PDBIDs
		Protein name	PDB code:
		human ALDH1A1	4WJ9
		human ALDH2	3N80
		human ALDH3A1	3SZA
		ALDH1A3	5FHZ

## Sheet: Fig 5
	Fig. 5a
	Inhibitor #	No inhibitor	1	2	3	5	6	7	8	9	10	11	12	13	14	15	16
	Specific activity (%)	88.6957	18.6402	96.929	NA	63.3767	100.657	18.6402	54.9886	41.0084	122.093	53.1246	73.6288	26.0963	82.9489	58.7166	54.9886
		109.565	11.1841	87.6089	NA	95.065	100.657	93.201	54.0566	48.4645	116.501	54.0566	65.2407	93.201	96.929	82.9489	109.977
		101.739	13.0481	99.7251	NA	106.249	111.841	97.861	67.1047	51.2605	122.093	41.9404	58.7166	79.2208	109.045	89.4729
	Fig. 5b
	Log I (uM)	Relative V/V0
	-1.30103	1.0194	0.728332	1.31725
	-1	0.672762	0.752536	0.571354
	-0.30103	0.350245	0.871479	0.694002
	0	0.326881	0.798588	0.288995
	0.69897	0.107604	0.286624	0.343017
	1	0.237393	0.260329	0.113546
	1.39794	0.158857	0.34025	0.177724
	1.69897	0.101762	0.142961	0.171681
	2	0.254682	0.316228	0.278786
	2.30103	0.308358	0.274588	0.29102
	Fig. 5c
	Inhibitor #	No inhibitor	MCI-INI-3
	Specific activity (%)	88.8727	75.4979
		100.396	90.842
		110.731	82.3197
	Fig. 5d
	ALDH1A3+ INI3 Ki
	RAW	1	2	3	4	5	6	7	8	9	10	11	12
	A	0.0097681	0.010172	0.010129	0.042063	0.031049	0.041395	0.078635	0.075952	0.035434	0.074626	0.069707	0.062111
	B	0.0068226	0.006075	0.0083039	0.031323	0.036818	0.03028	0.0405	0.053571	0.050618	0.066482	0.06319	0.060945
	C	0.0082931	0.0065674	0.005656	0.027969	0.030443	0.031647	0.057338	0.045808	0.047469	0.058018	0.058098	0.049342
	D	0.0006863	0.0006773	0.0007908	0.0029736	0.0039764	0.003465	0.00674	0.006312	0.004816	0.016722	0.022839	0.033845
	E	0.0013677	0.0011436	0.0003269	0.0050454	0.0058159	0.003123	0.008704	0.008547	0.008694	0.016623	0.022008	0.029133
	F
	G
	H
	umol/s
	Ac	ini3 0 uM	ini3 0 uM	ini3 0 uM	ini3 0.25 uM	ini3 0.25 uM	ini3 0.25 uM	ini3 0.5 uM	ini3 0.5 uM	ini3 0.5 uM	ini3 2.5 uM	ini3 2.5 uM	ini3 2.5 uM	ini3 10 uM	ini3 10 uM	ini3 10 uM
	1 mM	0.000174	0.000182	0.000181	0.000122	0.000109	0.000148	0.000148	0.000117	0.000101	1.23e-05	1.21e-05	1.41e-05	2.44e-05	3.29e-05	5.84e-06
	5mM	0.000751	0.000555	0.000739	0.00056	0.000658	0.000541	0.0005	0.000544	0.000565	5.31e-05	7.1e-05	6.19e-05	9.01e-05	5.58e-05	5.58e-05
	10 mM	0.0014	0.00136	0.00099	0.000723	0.000957	0.000904	0.00102	0.000818	0.000848	0.00012	0.000113	8.6e-05	0.000155	0.00014	0.000155
	30 mM	0.00133	0.00125	0.00111	0.00119	0.00113	0.00109	0.00104	0.00104	0.000881	0.000299	0.000408	0.000605	0.000297	0.000359	0.00052
	umol/s
	Ac	ini3 0 uM	ini3 0 uM	ini3 0 uM	ini3 0.25 uM	ini3 0.25 uM	ini3 0.25 uM	ini3 0.5 uM	ini3 0.5 uM	ini3 0.5 uM	ini3 5 uM	ini3 5 uM	ini3 5 uM	ini3 10 uM	ini3 10 uM	ini3 10 uM
	1 mM	0.000174	0.000182	0.000181	0.000122	0.000109	0.000148	0.000148	0.000117	0.000101	2.02e-05	3.88e-05	2.02e-05	2.44e-05	3.29e-05	5.84e-06
	5mM	0.000751	0.000555	0.000739	0.00056	0.000658	0.000541	0.0005	0.000544	0.000565	0.000115	0.000105	0.000115	9.01e-05	5.58e-05	5.58e-05
	10 mM	0.0014	0.00136	0.00099	0.000723	0.000957	0.000904	0.00102	0.000818	0.000848	0.000192	0.000414	0.000192	0.000155	0.00014	0.000155
	30 mM	0.00133	0.00125	0.00111	0.00119	0.00113	0.00109	0.00104	0.00104	0.000881	0.000484	0.00043	0.000484	0.000297	0.000359	0.00052
	Mean slopes
	ini3	1 mM	5 mM	10 mM	30 mM
	0 uM	0.010023	0.038169	0.0633403	0.0688147
	0.25 uM	0.0070672	0.032807	0.0482297	0.063539
	0.5 um	0.0068388	0.0300197	0.050205	0.0551527
	2.5 uM	0.0007181	0.00347167	0.0059561	0.0244687
	10 uM	0.0009461	0.0046615	0.0086482	0.022588
	umol/s	0 uM	0.25 uM	0.5 uM	2.5 uM	10 uM
	1 mM	0.000179	0.000126	0.000122	1.28e-05	1.69e-05
	5 mM	0.000682	0.000586	0.000536	6.2e-05	8.33e-05
	10 mM	0.00113	0.000862	0.000897	0.000106	0.000154
	30 mM	0.00123	0.00114	0.000985	0.000437	0.000404
	7122016	10-15 min
	umol/s	0 uM	0.25 uM	0.5 uM	1 uM	2.5 uM	5 uM	10 uM
	1 mM	0.00021	0.000204	0.000181	0.000191	4.31e-05	2.95e-05	5.27e-05
	5 mM	0.00113	0.00102	0.000919	0.000962	0.000164	0.000104	0.000173
	10 mM	0.000843	0.00152	0.00142	0.00128	0.000523	0.000319	0.000352
	30 mM	0.000328	0.00112	0.00152	0.00111	0.000638	0.000512	0.000691
	R2 0.97
	umol/s	0 uM	0.25 uM	0.5 uM	5 uM	10 uM
	1 mM	0.0001791	0.00012624	0.0001222	2.9525e-05	1.69e-05
	5 mM	0.0006818	0.00058605	0.0005363	0.00010375	8.3271e-05
	10 mM	0.0011315	0.00086155	0.0008968	0.00031862	0.00015449
	30 mM	0.0012293	0.001135	0.0009852	0.00051217	0.0004035
	R2 0.96
	umol/s	0 uM	0.25 uM	0.5 uM	5 uM
	1 mM	0.0001791	0.00012624	0.0001222	2.9525e-05
	5 mM	0.0006818	0.00058605	0.0005363	0.00010375
	10 mM	0.0011315	0.00086155	0.0008968	0.00031862
	30 mM	0.0012293	0.001135	0.0009852	0.00051217
	R2 0.93
	umol/s	0 uM	0.25 uM	0.5 uM	2.5 uM	5 uM	10 uM
	1 mM	0.0001791	0.00012624	0.0001222	1.2829e-05	2.9525e-05	1.69e-05
	5 mM	0.0006818	0.00058605	0.0005363	6.2016e-05	0.00010375	8.33e-05
	10 mM	0.0011315	0.00086155	0.0008968	0.0001064	0.00031862	0.000154
	30 mM	0.0012293	0.001135	0.0009852	0.0004371	0.00051217	0.000404
	R2 0.93
	umol/s	0 uM	0.25 uM	0.5 uM	2.5 uM	5 uM	10 uM
	1 mM	0.0001791	0.00012624	0.0001222	1.2829e-05	2.9525e-05	1.69e-05
	5 mM	0.0006818	0.00058605	0.0005363	6.2016e-05	0.00010375	8.33e-05
	10 mM	0.0011315	0.00086155	0.0008968	0.0001064	0.00031862	0.000154
	30 mM	0.0012293	0.001135	0.0009852	0.0004371	0.00051217	0.000404
	R2 0.84
	umol/s	0 uM	0.25 uM	0.5 uM	1 uM	5 uM	10 uM
	1 mM	0.0001791	0.00012624	0.0001222	0.000191	2.9525e-05	1.69e-05
	5 mM	0.0006818	0.00058605	0.0005363	0.000962	0.00010375	8.33e-05
	10 mM	0.0011315	0.00086155	0.0008968	0.00128	0.00031862	0.000154
	30 mM	0.0012293	0.001135	0.0009852	0.00111	0.00051217	0.000404
	ALDH1A1+ INI3 Ki
	RAW	1	2	3	4	5	6	7	8	9	10	11	12
	A
	B
	C
	D
	E
	F	0.01793	0.016702	0.018719	0.040116	0.037084	0.043389	0.045785	0.039893	0.041057	0.038385	0.043362	0.047826
	G	0.020259	0.021232	0.02076	0.036965	0.027317	0.030705	0.035361	0.043829	0.033195	0.049946	0.060097	0.054459
	H	0.012391	0.014396	0.013983	0.022101	0.032323	0.024479	0.037822	0.03039	0.036835	0.040527	0.047757	0.048556
		umol/s
	Acetaldehyde	ref	ref	ref	10 uM	10 uM	10 uM	100 uM	100 uM	100 uM
	1 mM	0.00056522	0.00052651	0.0005901	0.00063864	0.00066931	0.00065444	0.00039061	0.00045382	0.0004408
	5 mM	0.0012646	0.001169	0.0013678	0.0011653	0.00086114	0.00096794	0.00069671	0.0010189	0.00077167
	10 mM	0.0014433	0.0012576	0.0012943	0.0011147	0.0013817	0.0010464	0.0011923	0.00095801	0.0011612
	30 mM	0.00121	0.0013669	0.0015077	0.0015745	0.0018945	0.0017168	0.0012776	0.0015055	0.0015307
		umol/s
	Acetaldehyde	ref	ref	ref	10 uM	10 uM	10 uM	100 uM	100 uM	100 uM
	1 mM		0.00056522	0.00052651		0.00066931	0.00065444		0.00045382	0.0004408
	5 mM		0.0012646	0.001169		0.00086114	0.00096794		0.00069671	0.00077167
	10 mM		0.0014433	0.0012943		0.0011147	0.0010464		0.00095801	0.0011612
	30 mM		0.0013669	0.0015077		0.0015745	0.0017168		0.0012776	0.0015055
	Mean slopes
		1 mM	5 mM	10 mM	30 mM
	ref	0.0177837	0.0401963	0.042245	0.043191
	ini3 10 uM	0.0207503	0.0316623	0.0374617	0.054834
	ini3 100 uM	0.01359	0.026301	0.0350157	0.0456133
	umol/s
		ref	10 uM	100 uM
	1 mM	0.00056061	0.00065413	0.00042841
	5 mM	0.0012671	0.00099812	0.00082911
	10 mM	0.0013317	0.0011809	0.0011038
	30 mM	0.0013615	0.0017286	0.0014379

## Sheet: Fig 6
	Fig 6
	The co-crystal structure data of MCI-INI-3 and ALDH1A3 has been diposed to The atomic coordinates and structural factors of human ALDH1A3 in complex with MCI-INI-3 have been deposited with the Protein Data Bank (www.rcsb.org) with the accession code 6TGW (https://www.rcsb.org/structure/6TGW).
	Protein name	PDB code:
	human ALDH1A1+complex with NAD+ and retinoic acid	5FHZ
	human ALDH1A1+complex with MCI-INI-3	6TGW

## Sheet: Fig 7
	Fig 7
	Crystal structures of the proteins in this study are achieved from PDB database with the following PDBIDs
	Protein name	PDB code:
	human ALDH1A3+complex with MCI-INI-3	6TGW
	human ALDH1A1	4WJ9

## Sheet: Fig 8
	Fig. 8a												Fig. 8b
	45 ˚C			50 ˚C				55 ˚C					Left Panel: CPOX 55 ˚C				Right Panel: ALDH1A3 55 ˚C
	X	Y		X	Y	Y		X	Y	Y	Y			10µM INI3	Vehicle			10µM INI3	Vehicle
	Fold Change, log2	p-value, -log10		Fold Change, log2	p-value, -log10	p-value, -log10		Fold Change, log2	p-value, -log10	p-value, -log10	p-value, -log10		Peak Area				Peak Area
	0.110097	3.01105		-0.30699	6.00903			0.698976		8.69778				430000000	307000000			3020000000	1750000000
	-0.19323	2.85297		0.1844	3.69887			0.485761			6.92951			455000000	298000000			3150000000	1740000000
	1.41819	2.5915		-0.17997	3.56271			-0.71525	3.41084					467000000	321000000			3080000000	1780000000
	-0.36414	2.57848		-0.08795	3.50695			-1.2073	3.34778					403000000	295000000			2900000000	1680000000
	0.088578	2.43136		0.612631	3.33727			-0.2233	3.29755					378000000	288000000			2700000000	1960000000
	-0.15175	2.32843		0.395378	3.30021			-0.17415	3.24303					426000000	332000000			2770000000	1760000000
	0.163661	2.31913		0.241961	3.29074			0.172958	3.12226					453000000	317000000			3300000000	1980000000
	-0.67668	2.29675		0.483005	3.23348			0.245543	3.10875					405000000	282000000			2930000000	2040000000
	0.107962	2.26631		0.168015	3.19824			-0.28112	3.05261
	0.344026	2.25709		0.242937	3.18267			-0.12464	2.85972
	0.101192	2.2375		-0.10691	3.16582			-0.51972	2.66017
	0.474383	2.23495		-0.16983	3.15176			0.177591	2.65242
	-0.57464	2.23118		0.230439	3.03971			-0.20124	2.62945
	-0.40262	2.22307		0.085555	2.96326			-1.14212	2.50616
	-0.28618	2.18191		-0.15842	2.95701			-0.36482	2.49596
	-1.09366	2.15523		0.272486	2.95147			0.198364	2.4795
	0.448084	2.06237		0.562347	2.9283			-1.09315	2.46196
	0.190945	2.0469		-0.18185	2.90294			-0.22871	2.42991
	0.417557	2.04559		-0.29179	2.8656			-0.96926	2.36295
	0.375106	1.98764		0.313928	2.82585			-0.29494	2.32239
	0.280357	1.9626		-0.11774	2.76187			-0.17168	2.31138
	0.149018	1.95939		-0.46935	2.741			-1.18279	2.27812
	-0.25469	1.94318		-0.14342	2.72273			-0.77493	2.24487
	-1.4082	1.92795		-0.37803	2.6903			0.079778	2.18721
	0.825883	1.92373		-0.12336	2.65361			-0.57488	2.17961
	0.210721	1.86823		-0.16323	2.64965			-0.17054	2.17774
	0.173968	1.85097		0.211102	2.63013			-1.09096	2.17676
	0.143998	1.84491		0.215455	2.60639			-1.02144	2.11628
	-0.15774	1.84398		0.20056	2.59664			-0.24991	2.09671
	0.313287	1.84331		0.132068	2.54708			0.354928	2.07286
	0.127487	1.84295		0.152962	2.52196			-0.3317	2.06889
	-0.16903	1.82194		-0.37404	2.50128			-0.31591	2.03388
	0.193949	1.80031		0.429712	2.50072			-0.44469	2.02175
	-0.14092	1.79676		0.283776	2.47658			0.061269	1.99068
	-0.18323	1.78857		0.381597	2.43475			-0.12474	1.97718
	0.100676	1.78708		0.564548	2.42855			0.221108	1.97602
	-0.31597	1.782		-0.16996	2.42842			-0.23701	1.96961
	-1.6104	1.77165		-0.604	2.40971			-0.56713	1.95162
	-0.16861	1.76555		0.315476	2.40676			0.107847	1.90509
	-0.33788	1.76311		0.372899	2.39994			0.193916	1.90165
	-1.22311	1.74535		-0.09526	2.38342			-0.44375	1.89408
	0.238436	1.73647		-0.13526	2.38063			0.366571	1.88894
	0.07594	1.72889		-0.07779	2.37711			-0.3012	1.88822
	-0.57642	1.72644		0.309741	2.36886			-0.85447	1.87312
	0.08608	1.72525		0.363347	2.36391			0.09038	1.85843
	0.287748	1.7098		0.154761	2.33555			-0.6637	1.83897
	0.402762	1.68349		-0.10726	2.31489			0.135345	1.83487
	-0.22809	1.6755		-0.72501	2.31468			-0.36648	1.83211
	0.142536	1.67192		-0.11417	2.31307			-0.6636	1.82282
	-0.12364	1.67191		-0.15334	2.31135			-0.15314	1.81772
	-0.21217	1.66037		0.740252	2.29653			0.301414	1.78501
	0.085673	1.65469		-0.24337	2.2939			-0.90997	1.77351
	0.166176	1.65464		0.458668	2.2664			-0.1574	1.77056
	0.20732	1.6508		0.224747	2.25888			-0.60335	1.74763
	0.248718	1.6504		-0.11804	2.2574			0.120284	1.743
	-0.23872	1.64929		-0.31177	2.25217			0.140669	1.74047
	-0.15139	1.63654		0.551421	2.24846			-0.1604	1.73085
	0.803584	1.63035		0.623994	2.22619			-0.24696	1.7054
	-0.44787	1.61759		0.21174	2.22437			-0.1102	1.69636
	0.303765	1.6143		0.343182	2.22193			0.090877	1.67694
	-0.48078	1.60832		-0.12951	2.21154			0.094139	1.6726
	0.193082	1.60085		0.142633	2.20968			0.143553	1.67008
	-0.17505	1.60042		0.551818	2.20954			-0.15045	1.66669
	0.322515	1.59373		0.256219	2.20698			-0.47926	1.64658
	0.993632	1.5936		0.212681	2.19266			0.080701	1.63702
	-0.28809	1.59006		0.430218	2.16626			0.241713	1.63634
	0.145663	1.58699		-0.10082	2.16472			-0.14612	1.63394
	0.200676	1.58696		-0.25964	2.16309			0.163747	1.62441
	0.221749	1.57005		0.151754	2.16133			0.257348	1.61884
	-0.17961	1.56816		-0.14996	2.15952			-0.89348	1.61226
	-0.57186	1.54458		-0.15585	2.1437			0.083498	1.60818
	0.089468	1.54193		-0.08548	2.13882			-0.78453	1.60261
	0.336367	1.53941		0.464756	2.12474			0.06017	1.5903
	0.18477	1.52626		1.43659	2.12422			-0.29363	1.58523
	0.508515	1.52134		-0.1441	2.10427			-0.20497	1.57888
	0.154515	1.51709		0.576408	2.10154			-0.41505	1.57367
	0.318053	1.50243		-0.63666	2.09984			-0.79206	1.57361
	0.112449	1.50046		-0.14974	2.09612			-0.16392	1.56732
	0.1365	1.49608		0.551582	2.09098			0.10749	1.5664
	0.194144	1.47701		0.431925	2.08211			0.774421	1.56035
	0.117753	1.47641		-0.44234	2.08099			0.297643	1.55897
	-0.32859	1.47386		-0.13664	2.07674			-0.59422	1.55566
	0.485911	1.46868		0.485868	2.0755			-0.29163	1.55358
	-0.17596	1.46852		-0.07787	2.07383			-1.58258	1.5529
	-0.12746	1.45071		-0.21639	2.06692			-0.15382	1.54985
	0.1383	1.44017		-0.08929	2.04954			0.128612	1.54444
	0.152917	1.41731		0.154447	2.04286			0.113172	1.53459
	0.190207	1.41457		-0.12665	2.03823			-0.93863	1.52524
	0.170814	1.40498		0.148875	2.00809			0.33638	1.52026
	0.10701	1.40188		-0.29376	1.99955			0.569996	1.51583
	-0.22656	1.39088		0.189563	1.9994			-0.18443	1.50761
	-0.32816	1.3908		0.185081	1.99234			-0.21278	1.50592
	0.211353	1.38253		-0.17052	1.9859			-0.7493	1.49045
	-0.49993	1.37666		-0.13347	1.98547			-0.07994	1.48301
	-0.17968	1.37237		0.108424	1.95365			0.428976	1.48256
	-0.34004	1.36299		0.152385	1.94931			0.155232	1.47101
	-0.21667	1.35987		-0.20741	1.94843			0.123997	1.46723
	0.145575	1.35358		-0.07898	1.94832			0.133086	1.46577
	0.653774	1.3532		0.289934	1.94824			0.065708	1.45793
	-0.25281	1.35073		-0.21012	1.92633			0.122029	1.44537
	-0.36778	1.34656		-0.3493	1.90002			-1.22875	1.44193
	0.104578	1.34648		-0.185	1.89947			0.661039	1.44004
	-0.26271	1.34397		0.166116	1.89535			-0.41182	1.43384
	-0.09968	1.33923		-0.22003	1.8908			-0.54085	1.43014
	0.209036	1.33086		0.424145	1.89033			0.105765	1.42037
	0.37604	1.32296		0.27803	1.88759			0.109867	1.41693
	-0.41009	1.31935		0.352534	1.8839			0.676324	1.40275
	-0.08265	1.31771		-0.11648	1.88173			-0.70858	1.39934
	0.098202	1.31423		0.795533	1.87062			0.19808	1.39816
	-0.72625	1.30695		-0.20345	1.86998			0.155416	1.39399
	0.095232	1.30634		0.116408	1.85837			-1.02033	1.39085
	-0.49973	1.30482		0.213473	1.85245			-0.1118	1.38737
	0.321919	1.2923		0.170611	1.85053			0.114197	1.38678
	0.818129	1.2901		0.147382	1.84144			-0.28974	1.37357
	-0.15345	1.29003		0.134867	1.81812			0.185909	1.37319
	-0.20146	1.2868		0.935422	1.81634			-0.25101	1.37267
	-0.0779	1.28609		-0.17116	1.81445			-0.28633	1.35791
	0.117542	1.28283		-0.04879	1.79134			0.105992	1.34428
	-0.47301	1.28237		-0.16123	1.78773			0.327075	1.34094
	-0.22637	1.28007		0.275295	1.7876			-0.81834	1.34069
	0.199446	1.2797		-0.62134	1.783			-0.24055	1.33938
	0.118653	1.27903		-0.25831	1.76837			0.138698	1.33711
	-0.20239	1.27762		-0.48748	1.76587			0.104969	1.32954
	0.112753	1.27481		-0.10109	1.75989			0.175816	1.32899
	0.520532	1.27449		0.167703	1.75371			-0.23316	1.31868
	-0.55257	1.27301		0.16625	1.7468			0.150686	1.31803
	-0.16951	1.27037		0.265124	1.73996			-0.32573	1.30867
	0.223896	1.26755		0.83911	1.72894			0.299394	1.30824
	0.094631	1.26666		0.186235	1.72636			0.097728	1.29971
	0.073508	1.26639		0.929186	1.72218			0.154218	1.29409
	0.089704	1.26615		-0.1164	1.72151			-0.14131	1.29228
	-0.17923	1.26014		0.109263	1.71972			-0.20605	1.291
	0.187145	1.25996		0.244303	1.71918			-0.12622	1.28643
	0.684833	1.25703		0.239707	1.71812			0.198873	1.28615
	-0.99883	1.25507		0.1514	1.71153			0.400461	1.2853
	-0.09229	1.25313		0.118872	1.71096			0.075783	1.28325
	0.073657	1.24703		-0.08132	1.7045			-0.1237	1.28061
	0.092597	1.24468		-0.33466	1.68529			-0.38547	1.27742
	-0.07439	1.23908		-0.09024	1.68415			-0.37484	1.275
	0.412862	1.23719		0.210296	1.67029			0.10436	1.27127
	0.160958	1.23579		-0.09824	1.65653			0.136928	1.26751
	-0.34092	1.23355		-0.31192	1.65545			0.405404	1.26708
	-0.40772	1.23174		-0.13281	1.64987			-0.16609	1.26453
	0.23668	1.23056		-0.19016	1.64982			0.290211	1.26181
	-0.5814	1.2271		-0.1205	1.64059			0.069601	1.26175
	-0.05183	1.2212		-0.28754	1.63164			-0.30961	1.26107
	0.185128	1.22043		-0.1724	1.6231			0.060652	1.25517
	0.071426	1.21891		-0.09662	1.61805			-0.46109	1.25454
	-0.23769	1.21771		-0.1174	1.61371			0.3783	1.25098
	-0.21397	1.21374		-0.10905	1.61326			0.18394	1.24897
	0.278876	1.2105		0.135085	1.60832			0.087543	1.24541
	-0.20844	1.20813		0.288671	1.60624			-0.16551	1.2419
	0.363204	1.20104		-0.15797	1.59499			-0.25682	1.24036
	0.187667	1.1995		-0.50609	1.59167			0.060088	1.23283
	-0.09838	1.19935		-0.13114	1.57931			-0.20392	1.23195
	0.411919	1.19689		-0.16235	1.57925			0.188904	1.22891
	-0.15863	1.1957		0.193515	1.57515			0.081238	1.22781
	0.362673	1.19191		-0.09454	1.56206			-0.12114	1.22731
	0.550389	1.19155		0.113472	1.55582			-0.31562	1.22655
	-0.35458	1.18969		0.435526	1.551			0.057981	1.2239
	-0.09396	1.18952		-0.09182	1.54519			-0.27645	1.2188
	-0.20499	1.18895		-0.36596	1.53227			0.460391	1.21569
	0.089519	1.18882		0.351444	1.51629			0.161296	1.21402
	-0.08702	1.18681		-0.08106	1.51247			-0.19952	1.21297
	-0.21731	1.18408		0.13185	1.50947			0.124185	1.21104
	-0.29232	1.18157		-0.1223	1.50788			0.062448	1.20351
	0.407485	1.181		0.188167	1.5012			0.072386	1.19961
	0.320545	1.17935		-0.09281	1.49901			-0.45349	1.19955
	-0.73201	1.17193		0.13519	1.49752			0.146997	1.19606
	0.227873	1.17089		0.310661	1.4951			0.134998	1.19537
	0.215805	1.16884		-0.14722	1.49046			-0.27536	1.19252
	-0.11344	1.1685		-0.20692	1.48943			0.11274	1.19235
	-0.21717	1.16564		0.128323	1.4875			-0.31105	1.19226
	0.082331	1.16212		0.183242	1.48729			0.070297	1.19162
	-0.33283	1.15712		-0.15311	1.48385			-0.22534	1.19093
	-0.10672	1.15166		-0.27338	1.46942			-0.37847	1.1841
	0.454994	1.14835		-0.10898	1.46751			-0.23284	1.18148
	-0.29189	1.14813		0.128207	1.46332			0.108693	1.17931
	-0.122	1.14738		-0.05142	1.46251			0.149264	1.17716
	0.141661	1.14518		0.224523	1.46136			-0.19499	1.1749
	-0.24366	1.14174		0.24392	1.45968			-0.16095	1.172
	0.152229	1.14151		-0.09845	1.45714			-0.90502	1.17194
	-0.11879	1.13988		-0.41863	1.45112			-0.28367	1.1703
	-0.95132	1.13752		-0.71106	1.4496			-0.25134	1.16442
	0.213441	1.13658		0.108381	1.44786			0.191309	1.15928
	-0.2454	1.13566		0.349911	1.44779			0.101544	1.15573
	0.08776	1.13008		-0.08566	1.43658			-0.13712	1.15508
	0.228893	1.12994		0.215718	1.43501			-1.02254	1.1519
	-0.27501	1.12487		0.273206	1.42737			-0.40774	1.14934
	-0.09694	1.12433		-0.10218	1.41928			-0.30704	1.14763
	0.403052	1.12373		-0.10748	1.41703			0.422762	1.14238
	0.116807	1.12077		0.126813	1.41673			-0.34832	1.14038
	0.196629	1.1207		-0.11391	1.41543			-0.26393	1.13219
	0.147963	1.11998		-0.07773	1.40709			-0.28807	1.12888
	-0.31165	1.11555		-0.0916	1.40233			0.106819	1.11969
	0.152131	1.11082		0.246057	1.40141			-0.23413	1.11862
	-0.14562	1.10657		0.124363	1.39923			-0.49283	1.11842
	-0.06627	1.1062		-0.08084	1.3945			-0.15886	1.11347
	0.316805	1.10603		-0.10748	1.38896			1.26506	1.10772
	0.439591	1.10539		-0.10248	1.38574			1.09488	1.10335
	-0.41053	1.10539		0.257812	1.38401			-0.90292	1.09934
	0.170103	1.10394		-0.08802	1.38191			-0.44768	1.09015
	-0.4619	1.09702		0.168425	1.371			0.06313	1.08658
	0.298637	1.0946		-0.21372	1.36845			-0.23181	1.08636
	0.358613	1.09451		0.117469	1.36594			-0.11285	1.08407
	-1.16821	1.09314		-0.14928	1.35803			-0.15472	1.07921
	-0.34492	1.09241		0.360628	1.35573			-0.08842	1.07905
	0.307862	1.09015		0.097971	1.35129			0.102405	1.07824
	-0.26413	1.08848		0.221702	1.34822			0.066243	1.07597
	0.157178	1.08826		-0.08539	1.34813			-0.13061	1.07324
	-0.25316	1.08809		-0.09201	1.34724			-0.2095	1.07274
	-0.26178	1.08523		0.220852	1.34074			0.082886	1.07129
	0.076658	1.0827		0.294776	1.33997			0.126039	1.07057
	-0.28577	1.08157		0.299858	1.33441			-0.18607	1.06751
	-0.63895	1.07772		-0.19392	1.32753			0.142311	1.06316
	-0.08679	1.07726		-0.14427	1.3275			0.093407	1.06231
	0.210438	1.0765		0.264109	1.3271			-0.10865	1.05975
	-0.06357	1.0759		-0.09789	1.32338			-0.48276	1.05902
	-0.30166	1.07211		-0.16744	1.3159			0.121616	1.05574
	-0.11266	1.07092		-0.22205	1.31457			-0.25913	1.05482
	0.124377	1.07004		-0.41082	1.30486			0.306705	1.05447
	0.155439	1.06811		-0.11013	1.30324			-0.05865	1.05205
	0.16898	1.06746		0.461717	1.29941			0.082493	1.05174
	0.079673	1.06605		0.128703	1.29486			0.079253	1.04728
	0.242819	1.06451		-0.13631	1.29479			-0.36075	1.04719
	0.397072	1.06232		1.18381	1.2922			0.165247	1.04706
	0.252375	1.06128		0.350115	1.29147			0.082477	1.04377
	-0.27838	1.05919		0.140372	1.29022			-0.40686	1.04062
	0.989993	1.05612		0.110946	1.28877			0.670416	1.04004
	0.151615	1.05553		-0.36379	1.28744			-0.18838	1.03869
	-0.08398	1.05511		-0.40367	1.28321			-0.14034	1.03069
	-0.15135	1.05289		0.127788	1.27936			-0.07633	1.02974
	-0.2215	1.05252		-0.29771	1.27593			0.082652	1.02684
	-0.26285	1.05229		-0.08469	1.27508			-0.25174	1.02589
	0.661626	1.05109		0.11172	1.27115			-0.27938	1.02467
	-0.26274	1.04513		-0.05737	1.26986			0.157183	1.02463
	0.13163	1.04466		0.376038	1.26818			0.084732	1.02201
	-0.14504	1.04427		-0.09251	1.25911			-0.08907	1.02138
	-0.15617	1.04179		-0.22987	1.25807			-0.15256	1.02101
	0.143603	1.04036		-0.08802	1.25736			0.14103	1.01837
	0.120336	1.03802		0.202702	1.25539			-0.08783	1.01674
	-0.17499	1.0333		-0.30096	1.25451			0.05863	1.01469
	-0.12115	1.03179		0.120008	1.25425			0.481676	1.01397
	-0.21825	1.02848		-0.09941	1.24845			-0.15886	1.01355
	0.381471	1.02652		0.364462	1.24283			0.266876	1.01328
	0.109995	1.02396		-0.28214	1.24224			0.059571	1.01248
	0.277195	1.02214		-0.06771	1.24182			0.118315	1.0122
	-0.40946	1.01715		0.160752	1.24073			0.096248	1.00733
	0.149285	1.00154		-0.14538	1.23934			0.103279	1.00711
	0.216091	1.00126		0.108008	1.23924			-0.26319	1.00672
	0.217758	0.997441		-0.13261	1.23846			-0.20835	1.00527
	0.406436	0.994522		0.255616	1.23837			-0.09829	1.00474
	0.194693	0.993768		-0.06785	1.23748			-0.16146	1.00345
	-0.32125	0.993458		-0.07004	1.2368			-0.37619	0.998837
	0.073303	0.993359		0.135243	1.23552			-0.30464	0.998447
	0.125652	0.991648		0.124139	1.23244			0.366562	0.99696
	0.342774	0.980202		-0.19711	1.23079			-0.16928	0.991923
	-0.20049	0.979035		0.069161	1.22941			-0.35707	0.987575
	-0.28822	0.978058		-0.10681	1.22826			0.102103	0.985705
	0.442375	0.974208		-0.06255	1.22455			-0.29185	0.985518
	0.139359	0.974163		0.194702	1.22337			0.147818	0.969811
	0.150254	0.974037		-0.07718	1.21383			-0.04962	0.967503
	-0.19561	0.970836		-0.33149	1.21166			-0.13495	0.965086
	0.089385	0.970619		-0.13802	1.20345			-0.26557	0.961235
	-0.16399	0.968879		-0.60224	1.20091			0.079556	0.95984
	0.222646	0.9683		-0.09223	1.19697			0.110111	0.946687
	0.059524	0.967018		0.341114	1.19573			0.083945	0.946202
	0.445541	0.964576		-0.10238	1.19512			0.320303	0.945343
	-0.17184	0.963183		-0.18348	1.19392			-0.27427	0.944859
	-0.48021	0.963069		0.413	1.19288			0.112609	0.942972
	-0.08443	0.961921		0.324429	1.19166			-0.11204	0.937753
	0.16332	0.960317		0.110841	1.18956			-0.40081	0.936363
	0.140508	0.959278		0.163583	1.18865			0.094697	0.936083
	0.167874	0.958855		0.220339	1.18622			-0.04395	0.933685
	0.224501	0.956029		0.087127	1.18445			0.164206	0.933607
	0.0656	0.949296		0.10343	1.18384			-0.54861	0.932544
	0.071582	0.946395		0.55623	1.1791			-0.42519	0.93153
	0.261623	0.946137		-0.3149	1.17728			-0.45619	0.928875
	-0.66133	0.943938		-0.05437	1.17655			0.076103	0.927053
	0.11406	0.942523		-0.07982	1.17598			-0.79276	0.925761
	0.178716	0.942468		-0.24504	1.17573			-0.42261	0.924688
	0.193069	0.935975		-0.09775	1.17559			-0.79168	0.91757
	-0.20466	0.931613		0.147362	1.17486			0.190929	0.917482
	0.358047	0.92697		-0.4107	1.17416			0.146383	0.916943
	-0.19834	0.926394		-0.14907	1.16879			-0.10116	0.916893
	-0.15131	0.92579		-0.1295	1.16639			-0.16576	0.916387
	0.118571	0.925343		0.282052	1.1658			0.03966	0.91609
	0.255184	0.925206		-0.2238	1.16218			0.398711	0.914181
	0.09764	0.923605		-0.07469	1.15705			0.197515	0.91374
	0.136801	0.919232		-0.09863	1.15656			-0.11926	0.912682
	-0.26575	0.918176		-0.72682	1.15626			0.2656	0.909728
	0.156435	0.916917		-0.09188	1.15585			-0.08743	0.904849
	0.051641	0.916096		0.172919	1.1542			-0.38646	0.898801
	-0.08861	0.915646		-0.06608	1.15251			-0.31288	0.89107
	0.185808	0.915473		-0.12886	1.15001			0.16446	0.890427
	-0.14933	0.913914		-0.04405	1.14991			0.081739	0.889449
	-0.14576	0.909382		0.147648	1.14982			-0.18329	0.88485
	0.131052	0.908466		-0.2117	1.14772			0.471555	0.883503
	-0.14599	0.907249		0.089427	1.14686			0.118601	0.882788
	0.283937	0.90669		0.546755	1.14592			0.103562	0.882716
	0.303961	0.906471		0.084688	1.14497			0.183083	0.882291
	-0.18364	0.905764		-0.06928	1.14487			-0.08438	0.881852
	0.091544	0.905498		-0.12286	1.13916			0.5039	0.880709
	0.423903	0.904454		0.181281	1.13687			-0.51809	0.878184
	-0.20035	0.899151		-0.11018	1.13592			-0.23935	0.87804
	-0.09757	0.896134		-0.32589	1.13523			-0.10815	0.875105
	0.047079	0.893805		-0.11517	1.13288			-0.22387	0.873406
	-0.18465	0.891424		0.479915	1.12824			-0.16213	0.872963
	-0.29739	0.888843		-0.13843	1.12588			-0.21606	0.871969
	0.140547	0.886891		-0.0922	1.12062			0.057781	0.869914
	0.182386	0.88621		1.17893	1.12024			-0.12953	0.866598
	0.052176	0.885694		-0.08213	1.11947			0.602368	0.859726
	0.27918	0.884877		0.079572	1.11868			-0.15225	0.858517
	0.176475	0.884451		-0.16914	1.11773			0.196533	0.858196
	-0.15328	0.884225		0.34559	1.11375			-0.14045	0.858054
	-0.09492	0.87809		-0.08569	1.11055			0.051666	0.857628
	0.102027	0.877683		-0.10753	1.10914			-0.40549	0.85659
	0.585109	0.877557		0.139059	1.10807			0.679049	0.854564
	-0.66077	0.876785		-0.06395	1.10577			-0.06673	0.852905
	-0.07873	0.876498		-0.09096	1.10393			0.449497	0.852285
	0.355869	0.873937		0.226639	1.1038			0.177932	0.851196
	0.336908	0.872419		0.516013	1.09996			-0.05101	0.84892
	0.152953	0.871476		0.341945	1.09869			-0.09885	0.847475
	0.151482	0.869355		-0.13937	1.09753			-0.28343	0.844105
	-0.18291	0.867209		0.155731	1.09546			-0.19857	0.840064
	0.103118	0.86665		-0.1448	1.09397			-0.42153	0.840034
	0.598913	0.866018		-0.0738	1.09322			-0.25432	0.839292
	-0.13437	0.865885		-0.10268	1.09209			-0.36628	0.837947
	0.195655	0.865441		-0.06776	1.09154			-0.13321	0.834081
	0.214063	0.864714		-0.06254	1.09145			-0.40812	0.832409
	-0.1365	0.861864		-0.10423	1.08963			0.090835	0.830646
	-0.11389	0.858253		0.107029	1.08824			-0.25251	0.82734
	-0.16473	0.85818		-0.0915	1.08792			0.131166	0.827307
	0.19817	0.856857		0.220901	1.08113			-0.07186	0.8225
	-0.23379	0.853589		0.161105	1.08075			0.514346	0.822004
	0.124559	0.853409		0.046995	1.07862			0.057536	0.820741
	0.054227	0.852887		-0.12845	1.07824			-0.48934	0.815291
	-0.25588	0.85251		-0.21579	1.078			0.053622	0.807606
	-0.13654	0.850497		-0.1557	1.07717			0.180983	0.803682
	0.191052	0.848509		0.271116	1.07623			0.119045	0.802535
	0.1683	0.848093		0.153832	1.07222			0.07321	0.801332
	0.104698	0.845429		0.509149	1.06914			-0.24864	0.800907
	-0.115	0.845174		-0.1861	1.06611			-0.07975	0.798107
	-0.20854	0.844729		0.071539	1.06523			-0.31137	0.794647
	0.122769	0.844414		0.354111	1.06347			-0.17702	0.794177
	-0.11408	0.844097		-0.16493	1.06032			0.065183	0.793616
	0.372426	0.843886		-0.08462	1.05969			-0.07473	0.791404
	0.271219	0.843485		-0.07919	1.0593			0.138107	0.790443
	-0.42913	0.840164		-0.05809	1.05586			-0.10376	0.78906
	0.040185	0.834806		-0.09588	1.05363			0.147336	0.784125
	-0.15378	0.829425		-0.13008	1.04366			0.209192	0.783713
	0.211662	0.826591		-0.13243	1.04328			0.116354	0.782239
	-0.19868	0.823962		0.488284	1.04232			-0.09552	0.782015
	0.122251	0.823871		-0.17678	1.03994			-0.18062	0.781629
	0.106561	0.822201		0.054857	1.03885			0.038546	0.78079
	0.216826	0.821071		0.189683	1.03548			-0.10603	0.778264
	-0.11676	0.821041		0.087632	1.03463			-0.10014	0.773675
	0.275873	0.820613		0.240982	1.03393			-0.18661	0.773007
	0.128366	0.820314		-0.11188	1.03272			0.065156	0.772903
	0.13023	0.813956		0.121454	1.03265			-0.39	0.772407
	0.200087	0.813403		-0.13417	1.03201			0.232088	0.768392
	0.258583	0.812545		-0.14159	1.03167			-0.26646	0.765438
	0.071497	0.811624		-0.12861	1.03148			0.042432	0.765069
	0.251737	0.811394		-0.12978	1.03035			0.078751	0.759282
	-0.18197	0.810914		-0.08906	1.0273			-0.23409	0.758168
	0.113739	0.810515		0.345762	1.02436			-0.44456	0.753714
	0.096256			0.099283	1.02378			-0.13739	0.752605
	0.084202	0.806877		0.286013	1.02327			0.067293	0.743466
	-0.06957	0.806859		0.136555	1.02006			0.134821	0.742924
	0.060039	0.805335		-0.19382	1.01981			-0.2196	0.742686
	-0.11233	0.803261		-0.08543	1.01965			-0.29122	0.742551
	0.188955	0.802795		-0.13017	1.01596			-0.13082	0.742266
	-0.08868	0.802156		-0.22423	1.01454			0.053939	0.739311
	0.098149	0.800544		-0.28062	1.01452			0.072766	0.738431
	-0.21388	0.800031		0.32828	1.01261			0.05014	0.736764
	0.184658	0.799792		-0.19549	1.00594			-0.15193	0.734614
	0.074488	0.799743		-0.40915	1.00449			-0.17044	0.732777
	0.051423	0.798665		0.074796	1.00341			-0.06286	0.731736
	0.181404	0.797796		-0.06238	1.00299			-0.09375	0.728017
	-0.12258	0.797588		-0.4179	1.00126			0.059207	0.726614
	-0.0765	0.795372		0.147235	0.998997			0.560587	0.721632
	-0.12378	0.795145		0.088271	0.998554			0.100489	0.720428
	-0.10614	0.794683		-0.12867	0.997919			0.333917	0.717941
	0.114834	0.792256		-0.08566	0.997649			0.06781	0.716902
	0.317229	0.791202		-0.10306	0.996764			-0.3049	0.7127
	-0.04047	0.788348		0.214051	0.996647			0.117722	0.712669
	-0.26261	0.787608		-0.2691	0.996434			-0.07034	0.712575
	-0.22834	0.787497		-0.08909	0.990774			0.067722	0.712551
	0.091828	0.786952		-0.07383	0.990632			0.251432	0.7124
	0.067481	0.783087		-0.27187	0.990327			0.044948	0.711746
	-0.06795	0.781371		-0.07246	0.988348			-0.58974	0.709721
	-0.0775	0.781347		-0.13876	0.98542			0.532631	0.708798
	0.096616	0.778196		-0.17984	0.983909			0.107473	0.70872
	-0.04327	0.775785		0.152421	0.983444			-0.09769	0.707155
	0.060876	0.773466		0.063301	0.982557			0.119522	0.706978
	-0.53071	0.773348		0.130567	0.979753			-0.38085	0.705045
	-0.32714	0.771676		-0.13936	0.979467			0.07781	0.704147
	-0.26944	0.770373		-0.66823	0.976957			-0.14575	0.703292
	-0.11422	0.770204		0.148403	0.976824			-0.57164	0.70256
	0.142422	0.76659		0.208245	0.976777			-0.51312	0.701908
	-0.09796	0.766344		-0.10753	0.974676			0.060011	0.701421
	-0.06709	0.764746		0.144599	0.974381			-0.17939	0.699571
	-0.12912	0.762581		-0.07568	0.973631			0.136354	0.699412
	0.102085	0.760502		-0.12821	0.973588			-0.06377	0.698259
	-0.11108	0.759739		-0.20438	0.971559			0.302372	0.697516
	0.120384	0.755268		-0.24271	0.971123			-0.40666	0.696937
	0.199356	0.755121		0.108183	0.970943			-0.07741	0.69651
	0.291269	0.753742		-0.06672	0.97087			-0.16067	0.692631
	0.178995	0.753671		-0.18003	0.968029			-0.19154	0.691227
	-0.08523	0.752883		-0.09274	0.966727			0.033332	0.6904
	0.143143	0.752653		0.583574	0.965716			0.085594	0.68995
	-0.23994	0.751596		0.100776	0.964032			0.059154	0.686009
	0.305057	0.751451		0.362903	0.962747			-0.42255	0.683316
	0.718928	0.751084		-0.10504	0.961669			-0.09048	0.682085
	-0.38353	0.750495		-0.22908	0.961074			0.186743	0.681176
	0.212105	0.74856		-0.17663	0.956601			-0.10111	0.680087
	0.121154	0.74764		0.114985	0.954805			0.167706	0.678065
	0.077675	0.746788		-0.07663	0.954269			-0.77318	0.676153
	0.094037	0.746659		-0.19608	0.952034			0.045561	0.6748
	0.09714	0.74523		0.075498	0.949325			-0.0664	0.671434
	-0.10227	0.744958		0.212646	0.948334			-0.21405	0.670832
	-0.09229	0.743692		-0.07959	0.945499			0.039574	0.670363
	0.062749	0.739351		0.436294	0.94541			-0.08322	0.67
	0.120738	0.738088		-0.05813	0.940807			-0.08248	0.669661
	-0.14268	0.73746		-0.18387	0.940498			0.135573	0.669529
	-0.12996	0.737272		-0.09816	0.938103			0.171935	0.668679
	0.060864	0.735079		-0.1012	0.936893			-0.15219	0.668631
	-0.18512	0.734854		-0.14533	0.936494			-0.48142	0.667565
	0.21047	0.734714		-0.09773	0.935967			0.1043	0.666731
	0.058324	0.734637		-0.26693	0.935517			0.177754	0.665876
	0.565781	0.731464		-0.1225	0.933999			0.043653	0.662573
	0.209259	0.727809		-0.10579	0.931768			-0.06808	0.659315
	0.173353	0.727428		-0.24342	0.930659			0.290619	0.657196
	0.055881	0.725495		0.191	0.930571			0.209919	0.655266
	0.139679	0.722781		-0.1084	0.924138			-0.20783	0.653978
	0.219014	0.720663		0.146026	0.922013			0.561856	0.653452
	0.165417	0.716559		0.228421	0.91789			0.1101	0.649635
	0.073826	0.716134		-0.08535	0.916827			-0.07088	0.648529
	-0.20444	0.714553		0.073482	0.912242			-0.06987	0.647371
	-0.16302	0.713219		0.124379	0.908595			0.132019	0.646528
	0.144077	0.712892		-0.05269	0.908301			0.07709	0.645953
	0.14415	0.710269		0.218651	0.907583			-0.19334	0.6452
	-0.79375	0.71007		0.057086	0.906189			-0.10557	0.645093
	-0.05267	0.709865		-0.13548	0.905406			0.07191	0.644971
	0.079879	0.708372		-0.45588	0.903784			-0.12994	0.64421
	0.099601	0.705529		0.171524	0.903448			-0.07016	0.644009
	-0.19195	0.705511		0.079743	0.902654			0.079385	0.641758
	0.099816	0.704505		-0.10678	0.902409			-0.06794	0.641405
	-0.10195	0.703639		0.282131	0.90235			-0.09643	0.640893
	0.08896	0.703125		-0.17457	0.901889			-0.14884	0.640333
	0.105413	0.702551		-0.07077	0.901392			0.148466	0.639573
	0.533896	0.69762		0.188414	0.895578			-0.2726	0.639436
	0.263655	0.696575		0.102183	0.895575			-0.07373	0.638932
	0.175781	0.696535		-0.06794	0.894914			-0.22588	0.638854
	-0.0372	0.696248		0.283768	0.894031			0.033522	0.638278
	0.291086	0.694027		0.757833	0.893176			-0.06476	0.637695
	-0.26777	0.688941		-0.0581	0.892367			0.047805	0.632393
	0.115401	0.688888		0.462057	0.890966			0.099987	0.629149
	0.072458	0.688408		-0.06303	0.889462			-0.04663	0.626322
	0.054137	0.68767		-0.09773	0.88872			0.12621	0.62416
	0.049015	0.686304		0.207485	0.88805			0.142841	0.619692
	0.080759	0.686056		-0.3171	0.883933			-0.06203	0.619519
	-0.13631	0.684931		-0.21432	0.883744			0.06934	0.619506
	0.152681	0.68489		-0.20541	0.88284			-0.15808	0.618708
	0.047634	0.683295		0.180143	0.882307			-0.2685	0.618493
	0.055288	0.683216		-0.23962	0.882015			0.297951	0.614059
	-0.19188	0.682868		0.109494	0.88029			0.233726	0.613675
	-0.70516	0.681109		-0.44331	0.87984			-0.08387	0.613641
	0.054983	0.680541		-0.08869	0.879589			0.407963	0.612062
	0.083918	0.680505		-0.13255	0.878691			0.091605	0.611835
	0.234207	0.678661		0.070031	0.876529			-0.10474	0.610238
	0.190122	0.677138		0.149246	0.875982			0.084086	0.608902
	0.100717	0.676913		-0.0728	0.872874			0.126986	0.608674
	0.078448	0.676342		-0.06302	0.87284			-0.27925	0.608247
	-0.08077	0.675804		-0.13717	0.871145			-0.16172	0.607811
	0.283048	0.675666		-0.09312	0.870997			-0.09036	0.607128
	-0.14199	0.670415		-0.07214	0.870458			0.066831	0.605828
	-0.1518	0.669566		0.162905	0.869038			-0.14945	0.605744
	-0.15882	0.668666		-0.11537	0.866664			-0.16258	0.604677
	0.16838	0.668352		0.186434	0.865831			-0.34089	0.604368
	-0.26988	0.668289		-0.06186	0.865073			0.390259	0.604011
	0.148444	0.667976		-0.14488	0.861967			-0.16112	0.602742
	0.366897	0.666243		-0.04921	0.861586			-0.07761	0.602662
	-0.42357	0.665945		-0.08237	0.861488			0.060793	0.602408
	0.080012	0.664736		-0.19751	0.858889			0.511967	0.600511
	0.287776	0.664381		-0.14155	0.858302			0.118036	0.599661
	0.451405	0.662966		-0.10566	0.854857			-0.63716	0.599001
	-0.58982	0.662786		0.150737	0.853957			-0.16794	0.598877
	0.095538	0.662194		0.112369	0.853449			0.082718	0.598725
	0.056673	0.661949		-0.13815	0.851336			0.121558	0.598234
	-0.27934	0.661725		0.13786	0.851192			0.083053	0.597706
	0.407853	0.659765		0.110243	0.848187			0.080402	0.596842
	0.213803	0.659602		-0.31774	0.847272			-0.16138	0.59415
	0.073092	0.659248		-0.0913	0.845829			0.046836	0.593924
	-0.05919	0.65764		0.135423	0.845561			-0.16322	0.593558
	-0.09148	0.657436		-0.09397	0.845412			-0.11481	0.593138
	0.121302	0.655794		0.422674	0.845085			0.055532	0.591772
	0.065266	0.655317		0.116313	0.844634			-0.15575	0.589827
	-0.13532	0.654196		0.225928	0.843663			-0.08226	0.588501
	-0.26496	0.653843		0.115765	0.843379			-0.13378	0.586931
	0.05517	0.651884		-0.05592	0.84317			-0.04798	0.586379
	0.117359	0.651092		-0.57919	0.842039			0.064887	0.584126
	0.31164	0.648478		-0.31375	0.841857			0.06174	0.583983
	0.311233	0.644613		-0.06773	0.840634			0.164157	0.5838
	-0.15148	0.643278		-0.09526	0.839683			-0.12314	0.583529
	-0.2073	0.643094		-0.24461	0.839331			0.077749	0.582501
	0.108389	0.642039		-0.53498	0.839143			0.04716	0.581907
	-0.17853	0.641335		0.130331	0.838417			0.05983	0.581177
	0.101687	0.641307		-0.25447	0.83666			-0.03848	0.580791
	0.12087	0.640786		0.082234	0.83512			0.039209	0.579333
	-0.04495	0.64075		-0.14095	0.831644			0.172334	0.578767
	-0.47082	0.637724		-0.06328	0.831352			0.073888	0.576391
	0.065783	0.636905		-0.15588	0.830717			0.109144	0.576121
	0.241509	0.636868		-0.26775	0.828886			0.188867	0.57521
	-0.25008	0.636771		0.95415	0.82822			-0.15806	0.575178
	0.18672	0.636768		-0.05623	0.826765			0.248982	0.575087
	-0.10855	0.633592		-0.10303	0.826452			-0.21094	0.574899
	-0.28622	0.632798		-0.06112	0.822527			-0.06056	0.574499
	-0.07841	0.629269		-0.04266	0.821597			0.044434	0.573913
	-0.14211	0.628894		0.105854	0.820892			-0.15532	0.570123
	0.143735	0.628609		0.572961	0.815912			0.06394	0.56989
	-0.14754	0.628521		-0.12641	0.812968			0.388384	0.568948
	-0.12462	0.62838		0.110483	0.812574			-0.14729	0.565212
	-0.21264	0.62767		0.147976	0.812289			0.072921	0.564401
	-0.20336	0.626781		-0.20019	0.810606			-0.09008	0.563224
	0.027731	0.624243		0.072212	0.805891			-0.05386	0.562987
	-0.565	0.622986		0.232321	0.805086			0.049835	0.561635
	0.053943	0.622812		-0.06	0.804251			-0.11966	0.56095
	0.046348	0.622673		0.164241	0.803279			0.071495	0.560462
	-0.17445	0.622393		-0.09695	0.800879			0.185508	0.560316
	0.133352	0.620995		-0.0677	0.799362			-0.18834	0.559822
	0.105644	0.620803		-0.13749	0.798988			0.489214	0.558844
	-0.31325	0.620733		-0.08222	0.797988			0.126058	0.558237
	0.188463	0.620035		-0.09338	0.79712			0.069737	0.555779
	-0.58551	0.619907		-0.25032	0.796969			0.08371	0.554889
	-0.12972	0.618648		-0.20893	0.796092			0.060073	0.550052
	-0.0676	0.618511		-0.04757	0.79491			0.059404	0.549864
	0.028021	0.616114		-0.05975	0.794888			0.115288	0.544094
	-0.10079	0.615856		0.396246	0.794331			-0.18763	0.543716
	0.170733	0.615496		0.041515	0.793593			-0.07882	0.543596
	-0.14813	0.615395		0.186089	0.793558			0.108226	0.541373
	0.091623	0.615056		0.125789	0.793442			0.101202	0.53793
	-0.71453	0.614939		0.312455	0.792382			0.139823	0.537718
	0.138687	0.612087		-0.1065	0.792371			-0.05038	0.536312
	0.082622	0.611248		0.088942	0.791871			0.073408	0.53561
	0.056735	0.611021		0.328901	0.791575			0.132202	0.53446
	0.197582	0.608853		0.067102	0.789811			-0.20375	0.533982
	0.153197	0.607596		-0.05933	0.789312			-0.18512	0.532823
	0.153696	0.606159		-0.07723	0.788343			0.105203	0.531552
	0.160501	0.605512		0.059326	0.786811			-0.17649	0.529864
	-0.38751	0.604788		0.075951	0.786383			0.062283	0.528811
	-0.19353	0.602966		0.115622	0.786337			-0.04347	0.52839
	0.084248	0.602101		-0.06239	0.785605			-0.12317	0.525116
	-0.26074	0.598798		0.227542	0.785319			0.064265	0.525016
	0.067054	0.598631		-0.06352	0.784931			0.16324	0.524093
	0.339988	0.598013		0.069029	0.78482			0.232576	0.52404
	0.099541	0.597195		0.214523	0.78316			0.057193	0.523547
	0.272311	0.596543		-0.05894	0.78311			0.16604	0.522765
	0.24821	0.596509		-0.06637	0.780626			-0.204	0.522593
	0.232619	0.594784		-0.22612	0.780456			0.029791	0.522321
	-0.10987	0.594727		-0.15719	0.777503			0.033085	0.521788
	0.215321	0.594498		0.609528	0.776612			0.050138	0.521129
	0.081199	0.593576		-0.07751	0.776473			0.100731	0.52054
	-0.3246	0.59291		-0.2052	0.776135			0.082045	0.519671
	-0.2283	0.592565		-0.3056	0.773809			-0.14503	0.519578
	0.148234	0.591657		-0.42559	0.772235			0.197545	0.519344
	0.100399	0.591457		0.219861	0.772034			-0.51452	0.517534
	0.129332	0.591056		-0.17448	0.769737			0.079693	0.516146
	-0.10184	0.591039		0.085411	0.769674			-0.03486	0.51438
	-0.11705	0.589364		0.227088	0.768359			0.042352	0.514171
	0.049619	0.58767		-0.2873	0.767688			0.125969	0.513345
	-0.07134	0.587396		0.289422	0.766086			0.093625	0.513068
	-0.09657	0.586085		0.121989	0.765738			0.199806	0.511655
	0.150962	0.585706		-0.27461	0.759591			0.362638	0.511404
	0.086588	0.584854		-0.11523	0.759286			-0.04959	0.511367
	-0.13607	0.584699		0.752275	0.755152			-0.48496	0.511204
	0.090937	0.583574		-0.09808	0.75121			-0.12783	0.5109
	0.065357	0.581745		-0.11173	0.751064			-0.33818	0.50962
	0.095196	0.579738		-0.37621	0.747937			-0.1418	0.508945
	-0.0753	0.579302		0.108894	0.746999			0.222847	0.50893
	-0.06113	0.577017		-0.11505	0.74479			-0.12262	0.508435
	-0.15142	0.576986		0.397527	0.743791			-0.07678	0.50716
	-0.06234	0.576022		0.225158	0.743413			-0.05621	0.506711
	0.158947	0.574635		0.077752	0.742467			0.050163	0.503759
	0.063421	0.573997		-0.05305	0.742115			0.193341	0.502167
	0.067042	0.573178		0.256582	0.741502			-0.23503	0.502115
	-0.25156	0.57296		-0.04192	0.739995			-0.20943	0.502111
	0.216088	0.57224		0.063174	0.738471			-0.2134	0.500777
	-0.05342	0.571866		-0.06777	0.738096			-0.03049	0.500007
	0.13123	0.571404		-0.04447	0.734348			-0.12248	0.499919
	0.316169	0.569214		0.214247	0.73345			0.151572	0.498996
	-0.03728	0.567657		-0.06203	0.731633			-0.07475	0.497008
	0.127162	0.566669		-0.06244	0.729053			0.037642	0.496356
	0.054549	0.566354		0.144646	0.728415			-0.08742	0.494982
	0.045972	0.565788		-0.07871	0.72532			-0.05137	0.494465
	0.216425	0.565039		-0.40071	0.724983			0.121082	0.493521
	-0.03779	0.564754		-0.09892	0.721976			0.037792	0.492669
	0.173408	0.563153		0.092402	0.720387			-0.3775	0.492666
	0.212526	0.561562		0.255798	0.72032			-0.06471	0.492592
	0.085512	0.559514		0.205146	0.719303			-0.0974	0.492271
	-0.13436	0.55859		-0.25207	0.71854			-0.04912	0.491712
	-0.07426	0.556039		-0.08078	0.718431			-0.04928	0.48917
	0.082151	0.55562		0.334682	0.718094			-0.06805	0.487525
	0.11884	0.555573		-0.23105	0.71793			0.086974	0.486867
	0.073245	0.55492		-0.33842	0.714122			0.187858	0.486552
	-0.33598	0.549161		-0.13448	0.709966			-0.09101	0.485947
	-0.217	0.548469		0.030545	0.709571			0.473977	0.485806
	-0.10543	0.547657		-0.03004	0.705807			0.423849	0.483479
	-0.05269	0.547128		-0.05286	0.704952			0.111105	0.483234
	-0.1079	0.544061		-0.24245	0.704596			0.05196	0.482773
	-0.13037	0.542869		0.143493	0.703984			0.04295	0.482446
	0.219663	0.542747		0.162888	0.703186			-0.26079	0.47991
	-0.10154	0.542696		-0.08123	0.701075			0.123525	0.478295
	0.061555	0.540894		0.204116	0.699607			-0.23773	0.478229
	0.152398	0.540668		0.420427	0.699584			0.250533	0.477223
	0.097009	0.540082		-0.09467	0.697096			0.050828	0.476538
	-0.13744	0.539622		0.236182	0.697074			-0.0566	0.476026
	0.291789	0.539465		-0.28415	0.691268			-0.11335	0.47575
	-0.50581	0.539112		-0.18384	0.690946			-0.28908	0.475626
	-0.12595	0.538561		0.085517	0.689744			-0.18156	0.473787
	0.106127	0.538503		-0.09171	0.688302			-0.24616	0.472843
	0.129842	0.53822		-0.05957	0.687222			-0.08005	0.472656
	-0.07804	0.538107		0.090155	0.687179			-0.10705	0.472163
	-0.31159	0.537472		-0.10296	0.685301			-0.11201	0.471689
	0.062894	0.535211		-0.0792	0.685269			-0.08065	0.47157
	-0.08962	0.533925		0.349516	0.683635			-0.16533	0.471498
	0.187323	0.533911		0.299257	0.683441			-0.11954	0.471314
	0.155834	0.532546		-0.10546	0.683116			-0.21404	0.470432
	-0.09563	0.532482		-0.03596	0.681899			0.109524	0.47009
	0.032967	0.531687		-0.06352	0.681477			0.076707	0.469952
	0.347251	0.531509		-0.086	0.681358			-0.0415	0.469074
	-0.07159	0.53113		-0.09333	0.680689			0.057813	0.468808
	-0.11536	0.529352		-0.09617	0.678018			-0.14967	0.467008
	0.242961	0.5291		-0.07035	0.675759			0.160881	0.466902
	-0.39086	0.52884		-0.2826	0.674415			0.074976	0.466652
	0.091883	0.527258		-0.16904	0.673537			-0.43589	0.46454
	-0.04729	0.525141		-0.12989	0.672335			0.08732	0.46331
	-0.22794	0.524254		-0.11941	0.672194			0.091693	0.462911
	-0.17635	0.523457		0.349731	0.672008			-0.43	0.461925
	-0.32661	0.522665		-0.10608	0.67186			-0.0741	0.461077
	0.164219	0.521126		0.271066	0.671801			0.052583	0.460988
	-0.21763	0.520994		-0.12433	0.670749			0.058364	0.460807
	0.344302	0.519216		0.150574	0.670619			0.080634	0.460559
	-0.08147	0.518733		-0.23403	0.670147			-0.06139	0.460276
	-0.04128	0.518322		-0.10002	0.668588			-0.16608	0.458838
	0.052913	0.517766		0.056329	0.667635			-0.08272	0.458591
	0.062674	0.517314		0.184367	0.667423			-0.19632	0.458456
	0.103224	0.516281		0.199886	0.663472			0.034281	0.45698
	-0.03984	0.516091		0.104626	0.660609			-0.10721	0.455759
	0.16742	0.514168		0.082598	0.65999			-0.0374	0.455382
	-0.11822	0.513702		-0.07641	0.655645			0.068044	0.453743
	0.055513	0.513612		0.133857	0.654942			0.100724	0.453446
	0.204242	0.512603		-0.05021	0.654337			0.094524	0.451732
	-0.08128	0.510789		0.192365	0.654162			0.038973	0.450793
	-0.11013	0.510168		-0.17576	0.653876			-0.12631	0.450662
	0.157507	0.510038		-0.05211	0.65281			-0.07542	0.448354
	0.254778	0.508814		0.075005	0.652326			-0.05776	0.448127
	0.206934	0.507804		0.264556	0.652121			-0.26081	0.447171
	0.375244	0.507242		0.054987	0.650355			0.439113	0.447062
	-0.09734	0.506118		-0.1926	0.649313			0.361324	0.446861
	0.10834	0.505765		-0.25593	0.648788			-0.04795	0.44518
	-0.20106	0.504815		-0.22757	0.647532			0.058931	0.442499
	0.017989	0.503129		-0.17853	0.646939			-0.34966	0.442268
	-0.04512	0.502957		-0.18273	0.644667			-0.08874	0.440246
	0.10737	0.501314		0.220814	0.644306			0.043981	0.438146
	-0.33704	0.500831		-0.55332	0.643993			-0.12228	0.437806
	0.102788	0.500822		-0.05539	0.642648			0.112883	0.437717
	-0.12227	0.50069		-0.08008	0.641463			-0.11815	0.436056
	0.076591	0.499811		-0.07415	0.641391			-0.15324	0.4348
	-0.06513	0.49971		-0.29614	0.640261			0.098108	0.434354
	0.155494	0.499387		0.102577	0.639805			0.038469	0.434329
	0.17545	0.499012		-0.25595	0.639661			-0.12126	0.434159
	0.078322	0.498985		-0.17884	0.637027			0.054661	0.433103
	-0.13813	0.498019		0.139537	0.635256			-0.08825	0.432795
	0.05978	0.497853		0.095801	0.633319			0.300251	0.432605
	-0.19896	0.496205		-0.11015	0.63315			0.038583	0.432167
	-0.07757	0.494715		0.160765	0.63055			0.031008	0.431493
	-0.13381	0.494535		0.094088	0.630229			-0.04506	0.430744
	-0.16047	0.493554		0.103972	0.630028			0.251876	0.429918
	0.120668	0.492045		-0.07601	0.628392			-0.28204	0.429729
	-0.15079	0.489762		-0.115	0.626309			0.109013	0.429049
	0.077318	0.489573		-0.16711	0.626088			0.4555	0.428721
	0.119803	0.489214		-0.08332	0.62321			-0.11789	0.42866
	0.053998	0.487654		-0.09956	0.622514			0.097679	0.427661
	-0.05595	0.487447		-0.07542	0.622118			0.073396	0.426789
	0.099766	0.486701		0.061824	0.622052			-0.04508	0.426207
	-0.04509	0.485461		-0.0666	0.619854			-0.06834	0.425344
	0.078735	0.485214		0.079345	0.618444			0.067645	0.424848
	-0.17528	0.484749		0.425298	0.618197			0.08724	0.423773
	0.161142	0.483909		0.079639	0.616793			-0.06389	0.423455
	0.208018	0.482998		0.230168	0.616742			-0.03549	0.42253
	0.070749	0.481319		0.062127	0.61541			-0.1197	0.422452
	0.150276	0.480754		0.074483	0.615264			0.094511	0.421168
	-0.02485	0.480098		0.097528	0.614537			-0.05492	0.420923
	-0.08112	0.480071		-0.36129	0.614306			0.054053	0.420701
	-0.09978	0.479578		-0.11975	0.613462			0.108807	0.420172
	0.139843	0.478418		0.080684	0.613446			-0.03827	0.420047
	-0.042	0.478172		-0.06491	0.612581			0.076621	0.418729
	-0.24537	0.47745		-0.05731	0.611424			-0.14222	0.418564
	-0.04513	0.477252		-0.08798	0.609286			0.052652	0.41759
	0.214199	0.476799		-0.3344	0.606916			-0.176	0.416456
	0.073968	0.47664		-0.25034	0.606614			-0.09615	0.416359
	-0.09091	0.476546		-0.04757	0.606382			-0.07574	0.41532
	-0.03908	0.476205		0.069117	0.606064			-0.20576	0.415262
	0.099776	0.476194		-0.13479	0.605337			0.072969	0.413991
	0.026158	0.47574		-0.04197	0.603479			-0.03312	0.412555
	-0.11383	0.475623		-0.11108	0.602857			-0.13017	0.412392
	-0.149	0.474882		-0.0565	0.599254			0.069047	0.41166
	-0.06483	0.474002		0.070468	0.596548			0.252923	0.411585
	0.20024	0.473101		0.144672	0.595082			0.077544	0.408994
	0.066281	0.472682		0.190197	0.594965			-0.09618	0.408347
	-0.13609	0.471623		-0.14833	0.593277			0.189328	0.404293
	0.042986	0.470963		-0.14141	0.592919			-0.07555	0.40232
	0.145775	0.4698		0.080222	0.592887			-0.0352	0.401233
	0.139825	0.469799		-0.07208	0.591463			-0.22985	0.400849
	-0.05225	0.469658		-0.05927	0.591121			0.134849	0.399929
	0.110718	0.469614		0.222316	0.590582			-0.17188	0.398304
	0.206534	0.469509		-0.33785	0.589782			0.073309	0.396878
	0.123849	0.467045		0.104724	0.58928			-0.05415	0.396671
	0.120209	0.466792		0.095939	0.588088			0.109266	0.396037
	-0.06345	0.46586		-0.03591	0.58597			-0.09608	0.395525
	0.061718	0.465228		-0.13465	0.582967			-0.25707	0.395122
	-0.06543	0.46444		0.070502	0.582305			-0.05047	0.394019
	0.087478	0.46221		-0.0463	0.581965			-0.24173	0.393666
	-0.07644	0.46113		-0.18439	0.581831			-0.07511	0.393567
	-0.21874	0.460972		-0.04141	0.581499			0.051448	0.393397
	-0.21258	0.460844		0.058793	0.580397			-0.06525	0.393031
	-0.30457	0.460393		-0.29739	0.579658			-0.05385	0.393018
	0.070711	0.460352		-0.10201	0.578647			-0.26863	0.39293
	-0.28622	0.459503		-0.17302	0.577207			-0.09228	0.391885
	-0.1606	0.459484		-0.08575	0.577144			0.094616	0.391194
	0.179975	0.459387		-0.6238	0.575892			0.025528	0.390827
	0.395105	0.459005		-0.21289	0.575416			0.037795	0.38865
	0.128571	0.458882		0.050268	0.575397			0.193852	0.387484
	-0.04851	0.458749		-0.04987	0.574724			-0.0793	0.387364
	0.047912	0.458145		-0.10887	0.574543			-0.05569	0.387158
	-0.07242	0.457917		-0.13777	0.574177			-0.05271	0.385076
	-0.08402	0.457684		0.137237	0.573643			0.097021	0.385075
	0.071886	0.457644		-0.05574	0.573085			-0.03146	0.384776
	0.026578	0.456672		0.22072	0.572966			-0.03069	0.384007
	-0.04692	0.456631		-0.05794	0.572909			-0.06321	0.38366
	-0.10632	0.456505		0.242291	0.572608			-0.20964	0.383121
	-0.08145	0.456262		-0.06036	0.572165			-0.0267	0.383021
	0.146878	0.455505		-0.32496	0.572008			-0.0306	0.381755
	0.076002	0.455257		0.0726	0.571234			-0.14226	0.380768
	0.061731	0.454941		0.126938	0.570912			-0.11044	0.380628
	0.182426	0.454875		0.06582	0.568964			0.027287	0.379956
	0.085537	0.454491		0.149691	0.568832			-0.11294	0.37979
	-0.12574	0.453701		-0.04717	0.567422			0.062855	0.37918
	0.024364	0.451974		-0.09708	0.567247			-0.09021	0.378459
	0.057784	0.451828		-0.16417	0.565989			0.086349	0.378064
	0.111771	0.450705		-0.15356	0.564134			-0.02436	0.377755
	-0.18057	0.450337		0.207096	0.563612			0.175319	0.377639
	0.12349	0.449891		-0.18248	0.562881			-0.20292	0.376879
	-0.28688	0.449699		0.085316	0.561076			-0.24917	0.376649
	0.091683	0.449417		-0.1897	0.560815			0.069299	0.375974
	-0.16032	0.449291		0.099726	0.560019			-0.108	0.3758
	0.208229	0.448941		-0.26761	0.559946			0.072195	0.373362
	0.244717	0.448891		-0.14205	0.559702			-0.03467	0.373329
	0.072804	0.448738		0.101487	0.558522			0.172342	0.373112
	-0.21995	0.447769		0.144961	0.55637			0.099203	0.373004
	0.114788	0.447764		-0.12051	0.555523			0.04197	0.372809
	0.144985	0.447255		-0.07897	0.554929			-0.1827	0.370211
	0.077138	0.446235		-0.11083	0.554695			-0.02695	0.369271
	0.156718	0.446224		0.105077	0.553804			-0.02254	0.368447
	0.114323	0.445735		0.107557	0.553763			0.077999	0.368123
	0.043811	0.444633		-0.10124	0.553562			-0.15341	0.367543
	-0.06396	0.443244		-0.06329	0.553529			-0.27612	0.367077
	0.270033	0.442439		0.236375	0.552906			-0.09516	0.364591
	0.056107	0.441946		0.055534	0.552348			-0.06516	0.36447
	-0.12443	0.441351		-0.36493	0.551502			-0.11702	0.362214
	0.081373	0.441233		-0.15817	0.551377			-0.11737	0.362098
	0.032835	0.441032		-0.07118	0.551041			0.170051	0.361969
	0.086228	0.439932		-0.05028	0.547185			0.115403	0.361725
	-0.08674	0.439189		-0.10089	0.546986			-0.05399	0.36157
	0.041646	0.439106		-0.11519	0.546332			0.02751	0.359479
	-0.12708	0.438403		-0.09491	0.545209			0.040325	0.356695
	-0.13769	0.438231		-0.1044	0.542693			0.154319	0.35583
	-0.03271	0.438053		-0.09164	0.542525			-0.07899	0.355187
	-0.12469	0.43758		-0.0587	0.541892			0.116012	0.355112
	0.114195	0.436509		0.184549	0.538827			0.125798	0.354944
	-0.11457	0.435711		-0.12782	0.537118			-0.15239	0.354483
	-0.14772	0.435457		-0.17245	0.537089			-0.10994	0.354123
	-0.10833	0.435141		0.07575	0.536897			-0.04024	0.352619
	-0.19149	0.4351		0.253191	0.536781			0.10481	0.35218
	0.068931	0.434208		0.135353	0.535858			-0.22111	0.351925
	-0.05995	0.43138		-0.05853	0.53476			-0.19974	0.351008
	-0.13664	0.429891		-0.16807	0.533405			-0.39647	0.350512
	-0.026	0.429251		0.305717	0.53276			-0.04876	0.348993
	-0.0456	0.428916		-0.22569	0.53197			0.167477	0.348774
	0.058585	0.427457		0.107426	0.531803			0.052594	0.347311
	0.163907	0.4271		0.111201	0.531793			0.184061	0.347308
	0.131296	0.426816		0.263359	0.530834			-0.06897	0.347117
	-0.09945	0.426382		-0.28714	0.530221			0.024364	0.346075
	-0.07782	0.42588		-0.3456	0.529407			0.076303	0.345894
	-0.14113	0.425657		-0.16829	0.527023			0.045974	0.344512
	0.042447	0.425165		-0.07243	0.5262			-0.07914	0.34352
	-0.04783	0.425163		0.081334	0.525435			-0.15694	0.34323
	-0.08167	0.424476		0.101778	0.524034			0.164687	0.342651
	0.191263	0.424441		0.400263	0.522915			0.081475	0.34065
	0.041018	0.423992		0.072893	0.522812			-0.18634	0.340487
	-0.10407	0.422115		0.06454	0.5228			-0.08775	0.339784
	-0.10653	0.42026		0.066199	0.520295			-0.32153	0.339444
	-0.0847	0.418904		-0.15588	0.51937			0.380448	0.338562
	0.089796	0.418557		-0.07787	0.517895			0.063995	0.33847
	0.130253	0.418426		-0.0628	0.516034			0.057506	0.338342
	-0.19552	0.417985		0.165931	0.516027			-0.09756	0.3355
	0.086073	0.417047		0.113504	0.515914			-0.0446	0.334276
	0.064548	0.415618		-0.02872	0.515742			0.033818	0.334024
	-0.10267	0.415464		0.115244	0.515677			0.039064	0.334022
	0.106542	0.415085		0.125746	0.515323			-0.2026	0.333816
	-0.08117	0.413878		0.091265	0.514513			0.066647	0.333285
	0.058025	0.41308		-0.2258	0.51429			-0.09186	0.332819
	-0.12486	0.412966		0.303097	0.514073			0.085516	0.332301
	-0.07004	0.412733		0.147334	0.513659			-0.08362	0.332127
	-0.10245	0.411969		-0.09908	0.513489			-0.25517	0.33156
	-0.08663	0.411562		-0.32201	0.513109			0.116944	0.331315
	0.303246	0.409665		0.490417	0.512988			-0.25915	0.330684
	0.047774	0.409399		-0.08643	0.511986			-0.04105	0.329355
	0.127969	0.409048		0.157224	0.510871			-0.17401	0.329074
	-0.23485	0.408095		-0.07044	0.510736			-0.10998	0.32887
	0.182254	0.406992		0.212609	0.510378			-0.07108	0.328654
	0.081199	0.406544		-0.14315	0.509094			-0.07569	0.327988
	0.107908	0.405525		-0.05409	0.507898			-0.05469	0.327122
	-0.12694	0.405513		-0.0485	0.507481			-0.04184	0.326564
	0.025977	0.402984		0.092179	0.505342			0.048441	0.326203
	-0.05287	0.401858		0.107568	0.505289			-0.04502	0.324759
	0.027264	0.400903		0.077	0.504335			-0.07116	0.324013
	0.047268	0.399849		0.046383	0.504167			0.040181	0.323955
	-0.17484	0.398466		-0.12926	0.502163			0.231555	0.323256
	-0.12561	0.398222		-0.05965	0.501259			0.031128	0.323113
	0.139521	0.397559		-0.09691	0.500786			-0.12442	0.32237
	0.063262	0.397559		-0.06607	0.500781			0.064647	0.322274
	-0.0802	0.396743		-0.06151	0.500693			-0.05823	0.32227
	0.101486	0.395582		0.539266	0.499513			-0.02623	0.321721
	0.326026	0.394441		-0.12014	0.497015			-0.14644	0.321422
	-0.04357	0.394331		-0.02547	0.496335			-0.0695	0.320383
	-0.04741	0.394265		0.116744	0.494003			0.069934	0.319919
	0.105548	0.393982		0.129437	0.493675			0.233963	0.318925
	-0.05195	0.393936		0.232362	0.49322			0.057265	0.318815
	0.034239	0.39321		0.056011	0.492088			-0.11287	0.317664
	0.049392	0.393077		-0.04269	0.492035			0.157788	0.317551
	-0.1436	0.392272		-0.3336	0.491362			0.055844	0.313689
	-0.04567	0.392042		0.126017	0.490022			0.059371	0.313484
	0.16215	0.390833		-0.06125	0.489942			-0.03106	0.313086
	-0.10435	0.388983		-0.06296	0.489756			-0.03523	0.312692
	0.040467	0.388901		0.040789	0.4893			0.126925	0.31253
	0.042763	0.388361		-0.05077	0.487447			0.020135	0.311826
	-0.07587	0.388198		0.359849	0.487105			-0.05059	0.311211
	0.060495	0.388023		0.187062	0.486544			0.05398	0.310858
	-0.16413	0.387982		-0.09176	0.486311			-0.0439	0.310549
	0.069913	0.387921		0.114198	0.486182			-0.09106	0.310477
	-0.12235	0.386011		0.105857	0.485413			-0.13091	0.310086
	-0.05904	0.385215		-0.04859	0.484268			-0.13886	0.30905
	0.05311	0.384467		0.23153	0.483496			0.154645	0.307924
	-0.16326	0.384221		-0.27603	0.483441			0.051074	0.307587
	0.099577	0.383513		-0.05452	0.483131			-0.14548	0.30713
	0.183736	0.382013		0.065159	0.482758			0.053719	0.306726
	0.080093	0.381867		0.154198	0.480422			0.069775	0.306496
	0.248855	0.380158		-0.16711	0.480018			-0.07535	0.304442
	0.034864	0.379843		-0.0438	0.479853			0.035739	0.303989
	-0.09765	0.379203		-0.07559	0.47945			0.049824	0.303116
	-0.10906	0.379147		-0.04246	0.479001			0.04696	0.301928
	-0.02375	0.378895		-0.05668	0.478683			-0.03305	0.301537
	0.047611	0.378387		-0.08608	0.478596			-0.21655	0.301516
	-0.10851	0.378272		-0.19164	0.477993			-0.15133	0.300856
	-0.02896	0.378116		-0.06096	0.477297			-0.13873	0.300852
	0.061725	0.378015		-0.07759	0.477167			-0.07178	0.300785
	-0.23914	0.377525		0.092292	0.476145			-0.06449	0.300608
	-0.19942	0.377222		-0.05814	0.475295			0.055043	0.299863
	-0.05428	0.376734		-0.05214	0.473602			-0.12888	0.29963
	-0.10028	0.375837		-0.0383	0.472754			0.093288	0.297229
	0.285804	0.375752		-0.10254	0.472614			0.038568	0.296998
	-0.05294	0.374253		-0.13047	0.471612			-0.04176	0.296535
	-0.05377	0.374177		-0.16693	0.470574			0.031486	0.295053
	-0.12094	0.373926		-0.12189	0.470027			0.03387	0.294571
	0.198821	0.373464		0.042808	0.467477			0.115129	0.292005
	0.079451	0.372907		-0.26162	0.466938			-0.08716	0.291937
	-0.07785	0.372613		-0.06367	0.466671			-0.09859	0.291259
	0.100087	0.372585		-0.06548	0.465686			-0.11181	0.290881
	0.130636	0.372524		-0.22375	0.464475			-0.04653	0.29062
	-0.02987	0.372415		-0.116	0.464202			0.041527	0.289743
	0.070571	0.371892		-0.08277	0.463637			-0.04772	0.289157
	0.109735	0.37159		-0.07326	0.462339			-0.04047	0.288661
	0.100116	0.369978		0.03154	0.462164			0.051185	0.288621
	0.173466	0.369195		-0.09351	0.461055			-0.14413	0.288193
	0.240439	0.368743		-0.03915	0.460004			0.145795	0.288106
	0.083222	0.368299		0.070699	0.459514			0.28436	0.287986
	0.060999	0.368048		-0.07974	0.459072			0.044932	0.286962
	0.096818	0.367423		0.105302	0.458815			-0.10389	0.28606
	-0.04913	0.367107		-0.04571	0.458486			0.037633	0.285922
	-0.05948	0.366427		0.090374	0.457532			0.022964	0.28542
	0.067667	0.366284		-0.10743	0.45727			0.019276	0.283512
	-0.11079	0.366088		-0.04044	0.457127			-0.15282	0.283415
	0.062157	0.365404		0.070634	0.456779			0.043385	0.28328
	-0.39329	0.36502		-0.04107	0.454767			0.039436	0.283234
	-0.17402	0.364573		-0.04621	0.453589			-0.01874	0.282373
	0.035843	0.36433		0.103752	0.453223			-0.09809	0.282254
	-0.07844	0.362953		0.058447	0.452412			0.023953	0.282114
	-0.08323	0.362945		-0.16056	0.452139			-0.08085	0.281505
	0.17884	0.362798		-0.033	0.452101			0.056979	0.279652
	0.092461	0.362236		-0.04568	0.450458			-0.05242	0.279295
	0.12096	0.362042		-0.06324	0.450187			0.060301	0.279013
	0.114552	0.361163		-0.04606	0.447594			0.115678	0.278204
	-0.0601	0.360639		-0.06026	0.446261			0.124154	0.278079
	-0.18574	0.360315		-0.28294	0.445028			0.064031	0.277873
	0.126339	0.360198		0.192143	0.444848			0.048981	0.277816
	0.099688	0.360014		-0.04362	0.443724			0.041621	0.277786
	0.068092	0.359988		-0.03149	0.443285			0.141828	0.277322
	0.045694	0.359644		0.112536	0.442076			-0.05225	0.276818
	-0.19371	0.358984		0.112583	0.441463			-0.04811	0.274602
	0.286835	0.358639		-0.16597	0.440593			0.074874	0.274113
	-0.05922	0.358406		-0.06329	0.439752			-0.08138	0.273581
	-0.08005	0.357934		-0.06312	0.439658			0.096432	0.272646
	-0.03606	0.357445		-0.04058	0.439341			0.065696	0.271323
	-0.11291	0.356337		0.035275	0.438991			0.035665	0.271193
	0.047871	0.354364		-0.14021	0.437414			0.094401	0.270891
	0.097614	0.353927		-0.03066	0.436379			-0.05853	0.270829
	0.079653	0.353287		-0.13232	0.436032			0.061461	0.270815
	0.079259	0.352333		-0.10532	0.435967			-0.05526	0.270398
	0.253787	0.3514		0.059881	0.435306			-0.09565	0.269015
	0.07093	0.350902		-0.02983	0.435036			0.028196	0.268906
	0.319826	0.350608		0.056071	0.43482			0.047818	0.268729
	0.114079	0.350542		-0.08866	0.434523			0.096548	0.267586
	0.041944	0.350018		0.090589	0.434186			-0.03101	0.267568
	0.027782	0.34787		0.145196	0.432574			0.023733	0.267106
	-0.1248	0.34648		-0.08036	0.432213			0.083172	0.2658
	0.06452	0.346172		0.076308	0.430521			0.16585	0.265664
	-0.06352	0.345846		-0.02491	0.428962			-0.0807	0.265221
	-0.06369	0.345788		0.261066	0.428667			-0.02994	0.264677
	-0.05155	0.345207		0.080717	0.428435			-0.02269	0.264659
	0.074043	0.344996		0.088946	0.426882			0.037269	0.264496
	0.413086	0.344849		-0.0748	0.425313			0.082346	0.264397
	-0.03573	0.344662		-0.32832	0.424982			0.072177	0.264269
	0.078509	0.343704		0.095446	0.424521			0.04319	0.264203
	0.070095	0.343386		0.05297	0.42449			0.1437	0.263927
	-0.08381	0.341935		-0.06257	0.423695			0.049268	0.263534
	-0.06055	0.340799		-0.29768	0.423329			0.051562	0.263262
	0.035648	0.340393		-0.0508	0.423039			-0.13122	0.26263
	0.077605	0.340173		-0.09421	0.422653			0.031788	0.262178
	-0.0426	0.339902		0.030276	0.421384			0.047402	0.261652
	-0.06181	0.339836		0.10969	0.41973			-0.03049	0.26091
	0.054093	0.33937		0.108813	0.419665			-0.0362	0.260208
	-0.15227	0.338593		0.155326	0.418416			-0.06431	0.259559
	0.032477	0.338415		0.061011	0.415634			0.070811	0.259406
	-0.07943	0.33786		0.109658	0.41542			0.062285	0.258854
	-0.06919	0.337478		-0.03619	0.414751			0.040243	0.258489
	-0.15471	0.337212		-0.04642	0.412189			0.026078	0.257618
	0.051728	0.337074		0.410993	0.411668			-0.10773	0.253141
	-0.05969	0.33659		-0.26824	0.410702			0.097827	0.252556
	0.133015	0.336477		-0.10893	0.409735			0.051691	0.251459
	0.050383	0.335169		-0.10605	0.408901			-0.02489	0.251267
	-0.04362	0.334165		-0.3216	0.408311			0.091012	0.250815
	-0.1776	0.333595		-0.03751	0.407833			-0.08517	0.250632
	-0.09062	0.33223		-0.03487	0.407689			0.041567	0.250619
	0.127856	0.331972		0.046514	0.406566			0.184675	0.250396
	0.044136	0.331262		0.150867	0.406353			-0.11207	0.250248
	-0.03179	0.330689		0.107631	0.405849			-0.06061	0.249135
	0.066592	0.330504		-0.29413	0.405682			0.020601	0.249108
	-0.06225	0.329497		-0.27591	0.4055			-0.05272	0.248109
	0.044563	0.328609		0.041885	0.404741			-0.22493	0.24752
	-0.1138	0.328352		0.091308	0.40456			-0.17682	0.246336
	0.120225	0.327353		-0.12228	0.404521			-0.03292	0.246243
	0.063521	0.326626		0.149379	0.404409			0.054697	0.245769
	-0.09965	0.325897		0.101574	0.404106			-0.05629	0.245158
	-0.21044	0.32564		-0.09223	0.404007			0.030902	0.245099
	0.222162	0.324802		0.098964	0.402621			0.021901	0.244775
	-0.23025	0.324217		-0.05767	0.402475			0.166107	0.243926
	0.040068	0.32375		-0.08322	0.401983			-0.11002	0.24356
	-0.0607	0.323211		-0.08576	0.401849			-0.07973	0.243138
	-0.16672	0.323085		0.090006	0.399445			-0.03768	0.242661
	-0.13613	0.322841		-0.0436	0.399289			0.030273	0.241551
	0.056589	0.322683		0.159244	0.39912			-0.12932	0.240325
	-0.43001	0.322509		-0.07247	0.398811			0.042814	0.240137
	-0.15075	0.321957		0.062746	0.3968			-0.05508	0.239318
	0.065297	0.321919		-0.15583	0.396551			-0.02499	0.239132
	-0.10111	0.321812		0.285834	0.396153			0.11511	0.238749
	-0.09855	0.321575		0.027148	0.394239			0.118949	0.238389
	0.115347	0.320896		-0.30658	0.39362			-0.13079	0.237174
	0.156434	0.320638		0.04606	0.392918			-0.02994	0.235673
	0.069101	0.320252		0.138924	0.392905			-0.05939	0.235479
	-0.13844	0.319568		0.062737	0.392893			0.020669	0.235253
	-0.01652	0.319274		-0.02852	0.392872			-0.12979	0.234726
	-0.09377	0.318796		0.113291	0.392568			-0.08469	0.234077
	0.070595	0.318792		-0.24867	0.391742			0.170719	0.233867
	-0.15112	0.318597		-0.13508	0.391172			0.042532	0.233213
	0.125821	0.317876		-0.1053	0.39081			0.039185	0.232832
	-0.05958	0.317168		0.063032	0.390222			-0.05886	0.232689
	-0.03335	0.317156		-0.03061	0.389705			-0.1683	0.232359
	-0.06763	0.31633		-0.09823	0.389563			0.162129	0.232349
	0.093249	0.316131		0.037097	0.389358			-0.04187	0.232078
	-0.06731	0.316004		0.113361	0.388337			-0.0396	0.231588
	-0.13783	0.315934		-0.06261	0.387867			-0.06255	0.231532
	-0.04009	0.315882		0.115126	0.384682			-0.04769	0.230748
	0.03641	0.315709		-0.0939	0.384102			0.017792	0.230468
	0.069409	0.315581		-0.08865	0.383758			0.070023	0.229495
	0.07945	0.315394		0.08442	0.383513			-0.01821	0.229262
	-0.04694	0.315312		0.13123	0.383252			0.058521	0.229064
	-0.20221	0.313901		-0.02021	0.382054			-0.0299	0.228927
	-0.02392	0.311892		0.253913	0.380552			0.025719	0.228608
	0.058894	0.311808		0.13037	0.380035			-0.08361	0.227434
	0.038163	0.311802		-0.25334	0.379702			-0.08288	0.227359
	0.045264	0.311439		0.249881	0.379673			-0.19652	0.227139
	0.056227	0.311079		-0.0566	0.379448			0.074101	0.227051
	-0.04918	0.310068		-0.09254	0.378291			-0.04063	0.226699
	-0.02024	0.308264		-0.28863	0.377605			-0.0244	0.226248
	-0.05379	0.30684		-0.19818	0.377452			-0.05186	0.226007
	0.133421	0.306703		0.096138	0.376405			-0.04365	0.225759
	0.017227	0.306654		-0.13132	0.375949			0.089621	0.225466
	0.042486	0.305901		0.257655	0.375292			-0.06525	0.224755
	0.063833	0.305718		-0.07761	0.37497			0.1638	0.223979
	-0.05041	0.304286		-0.05208	0.373649			-0.01217	0.223945
	-0.2509	0.304016		0.112712	0.372586			0.033062	0.223945
	0.211746	0.302753		-0.0908	0.371822			-0.06029	0.223314
	-0.08498	0.301978		0.077179	0.371724			-0.04399	0.223045
	0.066337	0.301187		0.287245	0.371456			-0.1403	0.223001
	0.053702	0.300947		0.170188	0.37143			-0.02874	0.222239
	0.029635	0.299517		-0.0593	0.371314			0.087649	0.221044
	0.101308	0.298255		-0.09068	0.369963			0.054844	0.220471
	-0.16343	0.296647		-0.02482	0.368828			-0.06071	0.220382
	-0.02776	0.295603		-0.02427	0.368499			0.036767	0.220356
	0.137945	0.295496		0.36164	0.368152			-0.01944	0.218625
	0.126903	0.293532		-0.10249	0.36798			0.035395	0.21844
	-0.09109	0.293514		-0.29709	0.36742			0.044685	0.218001
	-0.05553	0.293428		0.030086	0.366912			0.060072	0.217499
	-0.13131	0.292511		0.213418	0.364015			0.085359	0.216615
	-0.07003	0.291858		-0.06492	0.363015			-0.09318	0.214996
	-0.0395	0.291816		0.069221	0.361907			0.217653	0.21484
	0.102307	0.291681		-0.04055	0.361511			0.167938	0.214762
	0.063377	0.291484		-0.32808	0.361289			-0.06769	0.214383
	-0.27357	0.291451		0.113716	0.361139			-0.09226	0.214155
	-0.07657	0.291318		-0.08574	0.359788			-0.10827	0.212822
	-0.05115	0.2907		0.036598	0.359282			-0.09509	0.212384
	-0.09462	0.290692		0.094357	0.35922			0.032716	0.212364
	0.089482	0.290559		0.13223	0.359188			-0.04379	0.21199
	-0.03667	0.290219		-0.05879	0.358927			-0.08968	0.211889
	-0.17394	0.289757		0.085616	0.358567			0.065403	0.211678
	0.187529	0.28918		-0.09275	0.358005			0.082985	0.210418
	0.045385	0.287453		0.108651	0.357783			-0.02233	0.210279
	-0.04688	0.286604		-0.04212	0.357769			-0.03168	0.209799
	-0.09398	0.28508		0.085738	0.356983			0.069678	0.20945
	-0.02454	0.284554		0.31406	0.355873			0.106064	0.209273
	0.03745	0.284392		0.165998	0.355264			-0.02869	0.209057
	0.027813	0.283857		-0.24229	0.353712			-0.02219	0.209036
	0.293852	0.283424		-0.08157	0.353229			0.027727	0.209013
	0.120154	0.283049		0.116639	0.352415			-0.10517	0.208875
	-0.02207	0.282953		-0.03426	0.351983			0.042177	0.208545
	-0.03906	0.28266		-0.05301	0.35171			-0.05771	0.207246
	0.076882	0.282525		-0.05958	0.350612			-0.05837	0.206449
	0.022372	0.281082		-0.08265	0.349034			-0.03323	0.206313
	-0.1498	0.280791		0.051273	0.347374			-0.03959	0.205858
	-0.03892	0.280692		-0.07576	0.346447			-0.15148	0.205711
	0.10349	0.280047		-0.02733		0.346003		-0.03751	0.204212
	0.144365	0.279004		-0.05675	0.345991			0.023815	0.203112
	0.097364	0.278562		-0.11959	0.345735			-0.08286	0.201978
	0.316063	0.278177		0.061801	0.344814			-0.03599	0.201742
	-0.02011	0.277836		0.147466	0.344309			-0.09689	0.201634
	0.137749	0.277833		-0.29959	0.343716			-0.03183	0.201596
	-0.04333	0.277432		0.248455	0.343435			-0.02963	0.201461
	-0.04282	0.277398		0.187956	0.342952			0.1162	0.200847
	-0.09192	0.276727		0.073422	0.342544			0.050046	0.2008
	0.058585	0.276432		0.03648	0.341492			-0.03853	0.199963
	-0.13311	0.275068		-0.07257	0.341219			-0.10618	0.199802
	0.105159	0.274886		0.07661	0.339801			-0.07924	0.199313
	0.053668	0.274698		-0.07946	0.339563			0.109724	0.199049
	-0.16083	0.274178		0.082611	0.339243			-0.02676	0.198115
	-0.09877	0.27386		-0.06673	0.3384			-0.07267	0.197962
	0.059712	0.273705		-0.02157	0.338218			-0.02629	0.197686
	0.164704	0.271428		0.101018	0.335417			-0.01645	0.196437
	0.065148	0.271266		-0.05506	0.335268			0.046221	0.195638
	0.027011	0.271204		-0.11716	0.333853			0.030615	0.195364
	0.086593	0.27029		0.047467	0.333341			0.025797	0.194838
	0.026828	0.270277		-0.08162	0.333316			0.051093	0.194662
	-0.02001	0.270224		-0.05383	0.332465			-0.04784	0.194366
	0.081228	0.269554		-0.12665	0.331756			0.03637	0.194349
	0.036956	0.26836		-0.08112	0.331553			0.069699	0.192847
	0.08384	0.268284		0.311265	0.331534			-0.06462	0.192711
	0.058088	0.267915		0.032788	0.331461			-0.02066	0.192377
	-0.10312	0.267086		0.128706	0.331117			0.045315	0.192329
	0.122751	0.266919		-0.04716	0.330854			0.091859	0.192116
	-0.09492	0.266575		0.022547	0.329593			-0.20731	0.192077
	0.042752	0.266403		-0.0227	0.32948			0.054782	0.191435
	0.143103	0.266248		0.073759	0.328711			0.042844	0.190904
	0.052723	0.266008		0.03755	0.327661			0.055249	0.190642
	-0.11908	0.26584		-0.03838	0.327052			-0.03059	0.190608
	-0.25058	0.265709		0.05434	0.326447			-0.02624	0.189716
	0.143056	0.264788		-0.08485	0.324989			0.022369	0.189532
	-0.08882	0.264599		0.096792	0.324286			0.05541	0.189308
	0.072125	0.264526		-0.02077	0.324065			0.076122	0.189265
	-0.06415	0.26441		-0.16305	0.32406			-0.03652	0.189022
	0.084485	0.264305		0.031165	0.323578			-0.05398	0.188081
	-0.1436	0.263409		-0.0953	0.32303			-0.09513	0.186808
	0.064621	0.263336		-0.01626	0.322769			0.017583	0.186508
	0.052831	0.26313		0.022113	0.321908			0.024166	0.185517
	-0.04252	0.262675		-0.03092	0.321648			-0.05113	0.18543
	-0.03616	0.262031		-0.20752	0.320426			-0.04311	0.184549
	0.04767	0.261003		-0.08196	0.319645			-0.02096	0.183835
	-0.067	0.260968		-0.11038	0.319374			0.043765	0.182912
	0.083029	0.260851		-0.12309	0.317893			0.067411	0.181457
	0.061534	0.260065		0.040681	0.317292			0.024165	0.181331
	0.100036	0.259771		0.030921	0.317094			0.029056	0.180876
	-0.0376	0.259664		-0.1562	0.31617			0.035247	0.180481
	0.051486	0.259593		-0.04131	0.31591			0.017394	0.180274
	-0.07715	0.259585		0.107048	0.315454			0.016368	0.178554
	0.034573	0.259233		0.027483	0.313366			-0.0348	0.178377
	0.021416	0.259215		-0.02938	0.312989			0.014704	0.177973
	-0.1614	0.259214		-0.10264	0.311636			-0.02818	0.177506
	0.043488	0.258824		-0.05786	0.309836			-0.04141	0.175976
	0.023002	0.258237		-0.0668	0.30922			-0.05929	0.175792
	-0.09545	0.25779		-0.03582	0.308835			0.016434	0.175291
	0.078676	0.257075		-0.05286	0.308609			-0.14998	0.17529
	0.046365	0.256608		-0.1037	0.308329			0.046772	0.174557
	0.037799	0.255911		-0.10442	0.30779			-0.01855	0.1744
	-0.03548	0.255812		0.060275	0.307609			0.021252	0.174165
	0.150836	0.255268		-0.04763	0.307537			0.048824	0.172327
	0.106879	0.25521		-0.07722	0.307016			-0.09838	0.170796
	-0.07658	0.255167		0.06752	0.306578			-0.05628	0.170764
	-0.03192	0.25502		-0.03523	0.305638			0.02757	0.170498
	0.118295	0.254408		0.082354	0.304875			0.046567	0.169839
	-0.05236	0.254073		-0.20003	0.304308			0.016608	0.168902
	-0.08691	0.253152		-0.05336	0.303912			-0.03123	0.168106
	0.089085	0.252799		-0.02105	0.303708			0.027435	0.168076
	0.102082	0.252627		-0.03499	0.303476			-0.0638	0.167852
	-0.06298	0.252139		-0.02785	0.302674			-0.11677	0.167664
	0.037495	0.252074		-0.0859	0.302198			-0.05172	0.167446
	0.140195	0.250396		-0.01946	0.30146			-0.05053	0.166786
	-0.03622	0.250038		0.139886	0.301101			0.134887	0.166137
	0.056812	0.249829		-0.06726	0.300766			0.127823	0.165799
	0.035035	0.249755		-0.11129	0.300611			-0.04345	0.165345
	0.069603	0.249495		0.100577	0.300273			0.042892	0.165074
	0.076927	0.248734		-0.10634	0.299014			0.020326	0.164697
	-0.07023	0.24784		0.094011	0.298834			0.041148	0.164693
	0.036673	0.247651		-0.06587	0.298576			0.018868	0.164116
	0.086403	0.247596		-0.07915	0.29855			-0.05888	0.163391
	0.023054	0.247186		-0.44378	0.29784			-0.10772	0.163003
	-0.27821	0.247065		-0.05239	0.297048			0.021937	0.162794
	-0.12527	0.247027		0.044088	0.296913			-0.0324	0.162268
	0.028923	0.246207		-0.04517	0.296335			-0.03567	0.161387
	0.136025	0.245459		0.076231	0.295922			-0.03161	0.161232
	-0.07447	0.245296		-0.06003	0.295879			-0.02363	0.160852
	0.061594	0.244203		-0.03344	0.295715			-0.06345	0.160785
	-0.03542	0.243484		0.139173	0.295372			-0.05727	0.160072
	0.063649	0.243306		0.124629	0.295055			-0.04083	0.15995
	0.02873	0.242797		0.123809	0.294476			-0.04028	0.159189
	0.038677	0.242042		0.090294	0.294229			-0.04013	0.158681
	0.16659	0.241987		-0.09283	0.29421			-0.06847	0.158419
	0.047959	0.24194		0.060342	0.293857			0.025905	0.157978
	0.038414	0.241478		0.034131	0.293777			0.146183	0.157801
	0.051675	0.241129		0.103325	0.291378			-0.03306	0.157695
	-0.13232	0.241079		0.121786	0.291366			-0.0135	0.157191
	0.067194	0.240889		0.078742	0.291108			0.055096	0.156961
	-0.03899	0.240838		0.075573	0.289592			0.026055	0.156253
	-0.07938	0.240754		-0.02844	0.289554			-0.03183	0.155111
	0.04013	0.239764		0.037995	0.288729			0.048773	0.154758
	0.06563	0.239239		0.052823	0.287602			-0.05981	0.154133
	-0.09494	0.23826		0.02536	0.287411			-0.05998	0.154131
	0.046855	0.237433		-0.02759	0.287363			-0.06773	0.152906
	0.040057	0.237013		0.015401	0.286801			0.05547	0.152741
	0.021584	0.236729		0.032878	0.286767			0.027832	0.152186
	0.061924	0.23624		-0.04204	0.286666			-0.02561	0.151546
	0.048245	0.236187		-0.1347	0.286659			-0.05466	0.151538
	0.155327	0.236125		-0.05435	0.285708			0.031639	0.15088
	0.05136	0.235983		-0.01982	0.285208			0.045291	0.150858
	-0.09697	0.235582		-0.11735	0.284828			0.087856	0.15004
	-0.05174	0.235469		0.137558	0.282812			0.037176	0.149651
	0.049548	0.235453		0.037748	0.282179			-0.02332	0.149023
	0.025869	0.235303		-0.09762	0.282038			0.023041	0.148527
	-0.1225	0.234889		0.069538	0.281926			0.03301	0.148419
	0.081303	0.234652		-0.03646	0.281311			-0.04446	0.148401
	0.022385	0.234417		-0.26654	0.280966			-0.02502	0.148294
	-0.02554	0.234194		0.066043	0.280837			0.052988	0.14827
	0.033542	0.234035		-0.17755	0.280792			-0.03001	0.147949
	-0.04818	0.233023		0.118555	0.280745			-0.0265	0.147845
	0.106902	0.232696		0.024785	0.280723			0.013979	0.14744
	-0.04093	0.231965		0.164003	0.279173			-0.0112	0.147427
	-0.07967	0.231906		0.090518	0.278639			-0.04759	0.14691
	-0.04715	0.231357		0.058535	0.277955			-0.05636	0.145902
	-0.10729	0.230873		0.038956	0.27795			0.096504	0.145745
	0.087713	0.230649		-0.09466	0.277852			-0.09653	0.145724
	0.020482	0.230367		-0.09973	0.277642			0.036061	0.14572
	0.027567	0.228147		-0.04113	0.27648			0.037602	0.145044
	-0.02182	0.226996		-0.1004	0.275788			-0.02002	0.144676
	0.060668	0.226995		-0.04829	0.275322			0.05961	0.144542
	0.07093	0.226917		-0.07167	0.273987			0.019045	0.144001
	0.035189	0.22553		0.074237	0.273615			0.027289	0.14396
	0.022411	0.225507		-0.12781	0.272398			0.066668	0.143793
	-0.03488	0.225297		-0.04723	0.272273			0.019952	0.141781
	-0.07104	0.225059		-0.0828	0.272159			-0.03009	0.139928
	0.038264	0.224968		-0.03569	0.271447			0.012729	0.139254
	0.035774	0.224677		-0.05261	0.271426			0.020647	0.138459
	-0.04663	0.224281		-0.13271	0.270798			0.089084	0.138163
	-0.0526	0.224001		-0.03759	0.269327			-0.09474	0.138016
	0.031275	0.223937		0.099445	0.269173			-0.0216	0.137449
	-0.06314	0.22331		-0.04884	0.269158			-0.03609	0.137213
	-0.03318	0.22302		-0.13872	0.268339			0.025508	0.137212
	-0.04143	0.221242		-0.11965	0.268042			0.024286	0.137018
	-0.04031	0.221141		-0.1032	0.26646			0.03651	0.136681
	0.049249	0.220727		-0.17227	0.266031			-0.07922	0.136515
	0.122001	0.220676		-0.03991	0.264551			-0.01628	0.135911
	-0.04081	0.220282		-0.08583	0.26395			-0.06453	0.135482
	0.034176	0.219703		0.212609	0.263666			-0.01716	0.13544
	0.072028	0.218925		-0.04662	0.263624			-0.05899	0.135291
	0.087237	0.218451		0.039468	0.263435			0.055174	0.134624
	-0.05527	0.217473		-0.16189	0.26302			-0.03092	0.134393
	0.054506	0.216916		0.044719	0.262911			0.117869	0.134263
	-0.02211	0.216189		0.029921	0.261565			-0.03732	0.134163
	0.078475	0.216027		0.060948	0.26058			0.024779	0.133934
	-0.01911	0.215844		-0.04258	0.260382			0.020014	0.133609
	0.033188	0.215761		0.055835	0.259455			-0.02697	0.13335
	0.136505	0.215363		-0.05862	0.259154			0.022551	0.132753
	-0.03478	0.214646		0.019757	0.258632			-0.05145	0.131751
	-0.13989	0.213895		0.110128	0.258631			0.023394	0.131683
	-0.09395	0.211592		0.041067	0.258592			0.015554	0.13148
	0.075773	0.211497		0.117256	0.258041			0.020957	0.130727
	-0.03851	0.211302		0.050543	0.256844			0.017388	0.130503
	0.022102	0.211279		0.018102	0.256382			-0.03666	0.129575
	-0.03086	0.211154		0.060413	0.256273			-0.02104	0.129455
	-0.1083	0.210591		-0.02232	0.255441			-0.06026	0.129386
	-0.04771	0.210559		-0.0816	0.255333			0.030671	0.12875
	0.148278	0.210487		0.06174	0.255304			-0.01618	0.127961
	0.058584	0.210438		-0.03097	0.255183			-0.11241	0.127915
	-0.05025	0.210396		0.088499	0.254114			-0.03309	0.127749
	0.05938	0.210186		0.047413	0.254056			0.015266	0.126818
	0.121012	0.210139		-0.03392	0.25191			-0.01774	0.126494
	0.119047	0.209884		0.090262	0.251619			0.089761	0.126132
	0.020392	0.209798		-0.02795	0.251162			0.023103	0.125435
	-0.09792	0.209487		-0.06642	0.250508			-0.02077	0.124871
	0.074212	0.209263		0.068593	0.250155			0.060066	0.124789
	0.036982	0.208505		-0.03394	0.250138			-0.06265	0.123909
	0.034655	0.208168		0.049786	0.249099			0.039435	0.123894
	0.123751	0.207993		0.092436	0.247237			-0.02544	0.123649
	0.035591	0.207579		-0.0468	0.247119			0.022485	0.123205
	-0.05288	0.207437		0.07941	0.247116			0.0939	0.123061
	-0.01958	0.207193		-0.22006	0.24708			-0.02784	0.122914
	0.182161	0.206932		0.06068	0.246774			0.036703	0.122828
	-0.01693	0.206828		0.091865	0.246547			0.020828	0.122686
	-0.03549	0.206676		-0.07785	0.246271			-0.03434	0.122619
	0.023341	0.206492		-0.06908	0.246094			-0.10147	0.122151
	-0.06261	0.205916		0.132784	0.244963			0.033623	0.120801
	-0.17488	0.20546		-0.13076	0.244753			0.060007	0.120479
	-0.05716	0.204324		0.043979	0.244638			-0.03048	0.119731
	-0.07225	0.203427		-0.03022	0.244445			0.02849	0.119597
	0.129291	0.203377		0.034396	0.243227			-0.02731	0.119017
	-0.03023	0.203365		0.071903	0.243185			-0.10945	0.119015
	0.026595	0.202743		-0.03265	0.242973			-0.03879	0.117933
	0.042146	0.202343		0.045528	0.241309			0.012534	0.117792
	0.023089	0.201334		-0.04769	0.24116			0.01028	0.117736
	0.09304	0.201262		-0.042	0.240844			-0.03258	0.117309
	-0.05744	0.200553		-0.11555	0.240533			-0.01864	0.11723
	-0.03177	0.200457		-0.09005	0.240231			-0.07727	0.117202
	0.040455	0.200197		-0.07055	0.240039			-0.0413	0.117156
	-0.03366	0.20008		-0.04594	0.239723			-0.03381	0.116429
	0.068715	0.199744		0.052152	0.239613			-0.04655	0.116125
	0.048789	0.199525		0.100792	0.238779			0.035401	0.116116
	-0.16572	0.199474		-0.10294	0.238497			0.035984	0.116079
	0.033799	0.199154		-0.0659	0.238494			-0.01475	0.11605
	-0.03696	0.19888		-0.03572	0.238015			-0.06607	0.116026
	-0.03077	0.198601		-0.05623	0.237661			-0.0858	0.115448
	-0.03884	0.198085		-0.05475	0.237528			0.0188	0.115163
	0.05306	0.197772		-0.14951	0.2366			-0.02784	0.115153
	0.037901	0.197763		0.045575	0.236515			0.020609	0.115107
	-0.05636	0.195946		-0.04071	0.236402			0.03821	0.114676
	-0.02551	0.195487		0.115574	0.236068			0.028499	0.114385
	0.053084	0.19541		0.17993	0.235732			0.016251	0.114198
	0.036043	0.195215		-0.02765	0.235536			0.044594	0.113517
	0.054043	0.19354		0.062946	0.234312			-0.02803	0.11327
	-0.0177	0.193014		-0.05091	0.234033			-0.09338	0.11323
	0.022873	0.192278		0.091808	0.233592			-0.03791	0.113154
	0.128023	0.19196		-0.0431	0.233488			-0.03797	0.11248
	-0.04574	0.191013		-0.11454	0.232249			-0.02941	0.111996
	0.144077	0.190146		0.248252	0.231694			-0.13602	0.111371
	0.02578	0.189642		0.156187	0.230029			0.015887	0.111068
	0.063235	0.189473		-0.01623	0.228724			-0.05308	0.110383
	-0.04868	0.18933		-0.083	0.228511			0.089076	0.110337
	0.037031	0.188926		-0.04286	0.228311			0.028531	0.110328
	-0.05047	0.188604		0.036954	0.226606			-0.09914	0.110133
	-0.14747	0.188378		-0.05721	0.226555			-0.01664	0.110022
	-0.06142	0.188201		0.030004	0.225534			0.031211	0.109965
	0.172842	0.188093		-0.06896	0.225137			0.029038	0.106955
	0.085377	0.18801		-0.05157	0.224992			0.009631	0.106808
	0.039904	0.187761		0.038259	0.22469			0.134437	0.10645
	-0.10067	0.187621		-0.01496	0.223463			0.153734	0.106373
	-0.04351	0.187577		-0.03358	0.223459			0.007733	0.105209
	-0.05753	0.187093		0.130253	0.222385			0.035303	0.105119
	-0.03027	0.186713		-0.13437	0.222229			-0.05503	0.105093
	0.136578	0.185979		-0.06305	0.221423			0.021121	0.104937
	0.066223	0.18574		-0.14181	0.220088			0.01479	0.104148
	0.029831	0.185592		-0.14273	0.219813			0.013637	0.103102
	0.029133	0.185476		0.034185	0.219306			-0.04169	0.10286
	-0.02752	0.185422		0.038258	0.21921			0.019512	0.102689
	-0.04392	0.184763		-0.04883	0.219114			-0.03209	0.101202
	-0.04319	0.182071		-0.16661	0.219111			-0.12438	0.10048
	0.171152	0.18205		0.038614	0.219108			0.011963	0.099786
	-0.04124	0.181206		0.068081	0.218956			-0.0425	0.099026
	-0.02573	0.18109		0.090668	0.216671			0.040319	0.097552
	0.075758	0.1809		-0.13883	0.216388			0.010531	0.097184
	-0.01102	0.180719		-0.0298	0.21586			0.019683	0.097166
	-0.03014	0.180365		-0.02996	0.215348			-0.07038	0.096952
	0.022054	0.180352		-0.04916	0.215201			-0.05168	0.096756
	-0.02288	0.18003		-0.02207	0.215027			0.045932	0.095995
	0.049706	0.179726		-0.09503	0.214986			0.085592	0.094461
	0.033397	0.178463		-0.13348	0.214977			0.016969	0.09381
	-0.03291	0.178136		0.070956	0.213683			0.017562	0.093556
	0.049291	0.177406		-0.02945	0.21354			0.019877	0.093428
	-0.03803	0.177236		0.176858	0.21295			-0.07235	0.093012
	-0.06528	0.177162		0.104407	0.211316			-0.08305	0.092594
	-0.01632	0.176923		0.094291	0.210869			-0.03899	0.092151
	0.0296	0.176466		-0.02147	0.209689			0.034158	0.091962
	-0.02378	0.176004		-0.03882	0.209523			-0.01573	0.091135
	-0.03892	0.175455		0.044747	0.209202			0.01521	0.090996
	-0.04525	0.175289		0.09447	0.209139			-0.01666	0.090882
	-0.00898	0.175083		-0.03662	0.208235			0.060926	0.090081
	-0.0203	0.173688		-0.04085	0.208232			0.015839	0.089897
	0.10463	0.173507		0.203956	0.207603			0.018896	0.089485
	0.0505	0.173329		0.038444	0.207487			-0.04946	0.089006
	-0.02151	0.172927		-0.04893	0.207325			-0.01256	0.088382
	-0.07534	0.172737		0.1329	0.20671			-0.0134	0.087805
	-0.06616	0.172684		-0.0778	0.205471			-0.01637	0.08747
	0.086202	0.172315		-0.05293	0.204987			-0.02897	0.087468
	0.030675	0.172311		-0.09715	0.20458			-0.01148	0.087182
	-0.15101	0.172226		0.03497	0.204434			0.01934	0.086869
	-0.05202	0.172135		0.083059	0.204375			0.02158	0.086336
	0.029441	0.171562		-0.03595	0.203995			-0.02132	0.08468
	0.031699	0.171273		-0.10503	0.203924			0.021591	0.083759
	0.039319	0.171253		0.045558	0.202802			-0.01424	0.083718
	0.065423	0.170341		0.050485	0.202562			-0.01427	0.082072
	-0.06584	0.169914		0.014759	0.202263			0.006838	0.082032
	0.037155	0.169204		0.031549	0.201649			0.020394	0.081641
	-0.10047	0.168911		-0.01938	0.201647			-0.04372	0.080823
	-0.07258	0.168782		-0.18845	0.200389			0.015967	0.079845
	0.034065	0.168672		0.11433	0.2001			0.01397	0.079413
	0.026155	0.168604		-0.03806	0.200046			-0.03629	0.078633
	0.02656	0.16853		0.045763	0.199401			0.0214	0.077601
	-0.03141	0.168299		0.060151	0.199378			0.018046	0.077186
	-0.02997	0.168274		0.108589	0.19913			0.012685	0.075906
	-0.10787	0.167854		0.15896	0.199012			0.029359	0.0759
	-0.06433	0.167766		-0.0357	0.196843			-0.01125	0.075487
	-0.10881	0.167671		-0.0414	0.196774			0.010915	0.074834
	0.052711	0.167004		0.051109	0.195062			-0.01291	0.074594
	-0.10856	0.166057		-0.0822	0.194984			0.018466	0.07453
	-0.02698	0.165194		-0.02682	0.194888			-0.0076	0.074142
	-0.02685	0.16514		0.020863	0.194832			0.035911	0.073899
	0.097408	0.165121		0.036011	0.194431			-0.06993	0.073523
	0.043349	0.164805		-0.03075	0.194078			-0.01671	0.07343
	0.043299	0.164496		0.067233	0.193147			0.010441	0.07338
	0.046931	0.163101		-0.07666	0.193045			-0.01486	0.073122
	0.0691	0.162232		-0.02803	0.191838			0.006309	0.073021
	-0.02756	0.162079		-0.01463	0.191561			0.031901	0.072656
	-0.02481	0.161774		-0.10286	0.191353			-0.01367	0.072067
	-0.05854	0.161702		-0.03055	0.190343			0.048577	0.072031
	-0.01091	0.161605		0.047971	0.190195			0.022317	0.071666
	0.056775	0.161352		-0.12465	0.189901			0.018081	0.071643
	0.08212	0.159268		0.020152	0.18883			0.050784	0.071526
	-0.02981	0.159116		0.028652	0.187078			-0.00943	0.071331
	-0.02451	0.1591		-0.05843	0.185293			0.008146	0.071229
	0.044753	0.158143		-0.02136	0.184983			-0.0295	0.070823
	0.085555	0.157942		0.087069	0.184246			-0.0117	0.070428
	0.063414	0.156189		0.096456	0.184022			0.050013	0.069716
	0.082891	0.155683		-0.08175	0.183451			-0.02288	0.069242
	-0.04942	0.155631		0.04481	0.182784			-0.01036	0.069159
	0.139659	0.155291		-0.01107	0.182381			-0.01563	0.068391
	-0.02762	0.154977		0.05208	0.182264			0.011477	0.068379
	0.164401	0.154818		0.077103	0.18208			-0.04694	0.067909
	-0.04825	0.154686		-0.03623	0.18131			-0.01785	0.067605
	0.034409	0.153991		0.114073	0.181199			-0.01602	0.067359
	-0.04364	0.15392		-0.01422	0.180598			-0.01307	0.067357
	0.02585	0.153883		0.04677	0.180283			0.006603	0.066465
	-0.01345	0.15367		-0.09525	0.180057			0.070454	0.066019
	0.040589	0.153567		-0.01929	0.17918			0.012989	0.065838
	-0.02548	0.152314		0.059715	0.178721			-0.02355	0.065732
	0.080855	0.152295		0.073483	0.178663			-0.00952	0.064928
	0.026109	0.152081		-0.08502	0.177973			0.018526	0.064876
	-0.01986	0.151582		0.069389	0.177752			0.011252	0.063467
	0.112175	0.151576		-0.04502	0.177643			0.010543	0.062655
	0.018132	0.151156		-0.05935	0.176424			-0.02329	0.061263
	-0.05993	0.150953		-0.03299	0.175716			0.050043	0.060862
	0.018411	0.150293		0.065119	0.175397			0.023075	0.060685
	-0.05302	0.149938		-0.05234	0.175238			0.016142	0.060218
	-0.0656	0.148914		-0.01912	0.174838			0.006291	0.05992
	0.023912	0.148648		0.049976	0.174429			-0.00725	0.059001
	0.045883	0.147859		0.070552	0.174286			-0.00462	0.05878
	-0.05664	0.146878		0.03289	0.172092			0.043964	0.058733
	0.015455	0.146284		0.124821	0.172091			-0.00739	0.058637
	0.033658	0.14611		-0.02439	0.171986			0.020184	0.057557
	-0.02473	0.146059		0.075496	0.171662			-0.00896	0.056512
	-0.08726	0.145648		0.135538	0.170886			-0.02427	0.056228
	-0.02749	0.145389		0.071586	0.169373			-0.02487	0.056179
	-0.05734	0.144902		0.037445	0.168658			-0.06851	0.05606
	0.046744	0.144799		-0.14403	0.168188			-0.03155	0.054935
	-0.03392	0.144156		0.029071	0.167943			-0.01008	0.054793
	-0.02173	0.143972		-0.04411	0.167759			-0.00927	0.054735
	0.027893	0.142971		0.053902	0.167346			0.008153	0.054721
	-0.05402	0.142775		-0.07789	0.167145			-0.01708	0.05459
	0.059688	0.142707		0.016284	0.167055			-0.00888	0.053676
	0.044041	0.141989		0.025075	0.166686			0.030572	0.053458
	0.012514	0.140775		-0.10981	0.16593			-0.01237	0.051775
	0.0354	0.140764		-0.0931	0.164747			0.051245	0.05168
	0.101082	0.140454		-0.0408	0.163371			0.012502	0.051651
	0.021336	0.14031		0.089017	0.163345			-0.00943	0.051575
	-0.08025	0.140172		0.037019	0.162841			-0.00915	0.049635
	0.016378	0.1401		-0.07227	0.162223			0.020798	0.049367
	-0.03692	0.139664		0.032359	0.162152			-0.01766	0.049233
	-0.06476	0.139401		-0.0414	0.162063			0.02435	0.049061
	0.020044	0.139194		-0.16084	0.161754			0.009704	0.04885
	-0.06818	0.139067		-0.02186	0.159232			0.019565	0.048473
	-0.06308	0.13734		0.050938	0.158208			-0.02135	0.048353
	-0.06276	0.13722		0.04746	0.157823			-0.01143	0.04696
	0.014436	0.137103		0.046349	0.157374			0.013452	0.046811
	0.023549	0.136859		0.116092	0.156914			-0.00777	0.046802
	-0.02247	0.136706		0.083594	0.156871			0.007026	0.046276
	0.014697	0.136008		0.180906	0.156547			0.063814	0.046038
	-0.06156	0.135981		0.02526	0.156518			-0.01266	0.045535
	-0.04985	0.135765		0.038882	0.156413			-0.0056	0.045289
	0.043897	0.13566		0.022367	0.156162			0.006426	0.045066
	-0.02047	0.13535		-0.05701	0.156032			0.022972	0.044889
	-0.0649	0.134507		-0.03063	0.155692			-0.01433	0.044632
	0.089835	0.13423		-0.03524	0.155531			-0.0159	0.042823
	0.037795	0.133697		-0.03746	0.155182			0.007162	0.042611
	-0.06131	0.132818		0.079032	0.154893			-0.00622	0.042411
	0.025366	0.132664		-0.06077	0.154831			0.009537	0.041956
	0.023867	0.132617		-0.06739	0.154303			-0.01139	0.041894
	-0.07893	0.132363		-0.0339	0.154195			0.005286	0.041601
	-0.07339	0.131809		0.100268	0.154173			-0.00502	0.041526
	0.143511	0.130906		0.112928	0.153893			0.015395	0.041477
	0.044501	0.130768		-0.04167	0.153601			0.006697	0.041438
	0.070658	0.130745		0.039678	0.152828			-0.03033	0.041424
	-0.07274	0.129443		0.035773	0.152224			-0.0088	0.041411
	0.057006	0.128468		0.047107	0.151714			0.016748	0.040803
	0.061685	0.128124		-0.13313	0.150584			0.0103	0.040383
	0.033215	0.127887		-0.17434	0.150577			0.050173	0.040244
	0.013006	0.127066		0.03299	0.1503			-0.01691	0.039634
	-0.01264	0.126781		0.022872	0.150194			0.016272	0.039075
	0.068453	0.126693		0.023892	0.150155			0.004869	0.038943
	-0.02674	0.126631		0.183822	0.149617			-0.01022	0.038847
	0.024081	0.126628		-0.04198	0.148648			0.017205	0.038801
	0.067164	0.126241		-0.01759	0.148578			-0.01765	0.038497
	0.0133	0.125462		-0.0229	0.148534			0.010476	0.03798
	-0.01148	0.12475		0.013377	0.147621			0.006141	0.037682
	0.046768	0.124287		0.041333	0.147211			0.033443	0.037226
	-0.12773	0.124242		0.057794	0.146395			-0.00952	0.037068
	0.078913	0.123196		0.015924	0.146063			-0.00977	0.036401
	0.03888	0.122633		0.062005	0.144784			-0.02125	0.035665
	-0.03574	0.121071		-0.02218	0.14412			0.004575	0.035644
	0.016534	0.120649		0.041039	0.143474			-0.01842	0.035394
	0.038071	0.120478		-0.03388	0.143412			0.050294	0.034556
	-0.06014	0.120369		-0.02175	0.143264			-0.01296	0.034078
	-0.02385	0.119984		-0.08313	0.142749			0.006078	0.033432
	-0.04216	0.119187		0.0221	0.142511			-0.00703	0.033342
	0.042645	0.118905		-0.06815	0.141795			-0.00514	0.032775
	0.007305	0.117886		0.045	0.140889			0.006433	0.032735
	0.022119	0.117875		-0.04431	0.138424			0.009884	0.031575
	0.078788	0.117558		0.021182	0.13807			-0.02649	0.030949
	0.026747	0.117217		-0.04842	0.137449			0.025754	0.030934
	0.022531	0.11719		0.080032	0.13734			0.002847	0.030699
	-0.03327	0.116466		-0.0613	0.137268			0.014853	0.030549
	-0.01624	0.116427		-0.03536	0.137057			-0.00999	0.030434
	-0.06625	0.116335		0.048789	0.136991			-0.00887	0.029904
	-0.05633	0.115635		-0.02045	0.136862			0.002668	0.029499
	0.042819	0.115196		0.039913	0.136638			0.014309	0.028937
	-0.12041	0.114961		-0.04158	0.136437			0.026332	0.028572
	0.030578	0.114614		-0.02284	0.135994			0.011977	0.028129
	-0.03106	0.114448		0.017337	0.135959			0.004672	0.027763
	0.017805	0.114214		-0.01906	0.135125			-0.03683	0.027734
	-0.04298	0.1142		0.040568	0.13494			-0.00334	0.027216
	-0.01893	0.114087		0.040311	0.134602			0.003113	0.026925
	0.043967	0.113455		-0.01801	0.134059			-0.00467	0.026664
	-0.04335	0.112728		-0.02121	0.132893			-0.01098	0.026283
	0.023048	0.112716		0.035178	0.130343			-0.00694	0.026205
	-0.02232	0.110443		-0.0153	0.130027			-0.01564	0.026163
	0.029786	0.109967		0.085227	0.129018			0.011505	0.025882
	-0.0152	0.109832		0.055091	0.128396			0.003048	0.025696
	-0.02003	0.109711		0.038826	0.128212			-0.03328	0.025414
	0.048133	0.10933		-0.03101	0.128198			0.009037	0.025364
	-0.02189	0.108576		-0.04629	0.128103			-0.01692	0.025286
	-0.01058	0.108241		0.048834	0.127491			-0.01691	0.024848
	0.079144	0.107938		-0.02841	0.127075			0.004168	0.024698
	0.041294	0.107854		0.022805	0.126893			-0.01551	0.024654
	0.011713	0.107787		-0.02782	0.124947			-0.01712	0.024478
	0.012244	0.107691		0.14957	0.124657			-0.00709	0.024392
	-0.09479	0.107578		-0.04864	0.124549			-0.00939	0.023717
	-0.01988	0.107526		0.124258	0.124362			0.007298	0.023716
	0.030703	0.10749		-0.01508	0.123747			-0.0032	0.023667
	-0.01946	0.107306		0.035391	0.12333			0.003788	0.022444
	0.016979	0.107123		0.043757	0.123186			-0.00505	0.02236
	0.043552	0.107012		0.038519	0.122541			0.026351	0.022357
	-0.03342	0.107008		-0.01184	0.122433			-0.0053	0.021521
	0.026625	0.106688		0.018224	0.122238			0.021375	0.020744
	-0.05573	0.106677		-0.04547	0.120868			-0.00534	0.020505
	-0.00728	0.106356		0.021067	0.120849			-0.00745	0.020479
	0.027879	0.105718		-0.03058	0.119762			-0.01573	0.020446
	-0.02155	0.104948		-0.01795	0.119418			0.014341	0.020369
	-0.01264	0.104524		0.037895	0.119222			-0.00552	0.020307
	0.013607	0.10426		-0.0659	0.118521			-0.00494	0.020173
	-0.01072	0.104219		-0.09434	0.11806			0.008339	0.020143
	-0.02161	0.10395		-0.02354	0.117552			0.004128	0.020006
	-0.00986	0.103466		0.08024	0.117218			0.008022	0.019958
	0.046101	0.103279		0.013893	0.117126			-0.0082	0.019776
	0.029263	0.10305		0.018219	0.117125			-0.0157	0.01945
	-0.02406	0.102375		0.052295	0.11681			-0.00431	0.01896
	-0.01824	0.102118		-0.02744	0.116441			-0.00345	0.018534
	0.083746	0.101246		0.019766	0.116353			-0.00432	0.017877
	-0.01086	0.100684		0.056615	0.11623			0.006224	0.017862
	0.01516	0.100654		-0.01478	0.116094			0.008283	0.017456
	0.032585	0.10063		-0.00945	0.115792			0.004899	0.016172
	-0.11842	0.100248		0.1258	0.115338			-0.00357	0.016118
	-0.05074	0.099654		-0.01263	0.115292			0.007394	0.016104
	-0.01483	0.099627		0.02228	0.11488			0.010412	0.015481
	-0.04049	0.099577		-0.10402	0.11487			0.00211	0.015148
	0.010968	0.099236		0.020127	0.114484			0.004037	0.015082
	-0.05188	0.099178		0.01629	0.114031			-0.01057	0.014528
	0.063313	0.099071		-0.02375	0.113786			-0.00566	0.014461
	0.028209	0.098985		0.071497	0.113356			-0.00583	0.014321
	-0.03297	0.098842		-0.01544	0.11325			0.003497	0.014081
	-0.04055	0.098833		0.035213	0.113196			0.002432	0.013917
	0.026921	0.098483		-0.08785	0.112904			-0.00548	0.013431
	-0.0201	0.098327		0.013959	0.112725			0.001781	0.012563
	-0.05773	0.098035		0.01282	0.112607			0.002006	0.012338
	0.040609	0.097011		0.075571	0.112531			0.001134	0.012194
	-0.01787	0.096556		-0.06207	0.111773			-0.01556	0.011976
	-0.0403	0.09635		-0.02032	0.111521			-0.00143	0.011866
	0.046772	0.096035		-0.02714	0.111343			-0.00216	0.010308
	-0.12967	0.09592		0.018659	0.110122			-0.00729	0.00984
	0.015381	0.095826		0.038742	0.109516			0.000846	0.009428
	0.031113	0.095771		-0.02863	0.10842			-0.00633	0.009206
	0.021222	0.095645		0.031611	0.108043			-0.00212	0.009086
	-0.04372	0.09534		0.012635	0.107474			-0.0028	0.008983
	-0.01557	0.094195		-0.01868	0.107297			0.001152	0.008816
	-0.03395	0.093986		-0.0686	0.107249			0.002357	0.008671
	-0.0304	0.093282		0.032009	0.107223			0.002099	0.008522
	0.027137	0.093119		0.050339	0.107083			-0.00313	0.008166
	-0.00732	0.092857		0.020222	0.106166			-0.00108	0.007869
	-0.01192	0.092425		-0.07586	0.10578			0.000767	0.007778
	-0.02257	0.092361		0.04499	0.105768			0.00349	0.007371
	-0.01104	0.09236		0.079854	0.105642			-0.0007	0.006061
	-0.01922	0.09236		-0.11891	0.105502			-0.00143	0.005919
	-0.01468	0.09221		-0.02794	0.105387			0.001394	0.005626
	-0.06161	0.091502		0.09635	0.104177			0.001283	0.005335
	0.017872	0.091282		0.035482	0.103982			0.001698	0.005239
	-0.03826	0.090778		0.039269	0.103269			0.001448	0.005213
	0.027879	0.090725		-0.05184	0.10274			0.00273	0.005149
	-0.01176	0.090583		-0.02475	0.102732			0.001003	0.004405
	-0.01454	0.090255		-0.05784	0.102185			0.000673	0.003996
	0.01643	0.089624		-0.02661	0.102145			0.003027	0.003487
	0.010284	0.089437		0.057842	0.101602			0.000422	0.002768
	-0.0407	0.088663		0.022564	0.100476			-0.00041	0.002737
	-0.017	0.088578		-0.01633	0.100069			0.00136	0.002566
	0.061438	0.088422		0.027248	0.099657			0.001532	0.00232
	0.115777	0.088041		-0.04723	0.099506			0.000109	0.001883
	-0.02059	0.08753		-0.04618	0.099194			0.000274	0.001753
	-0.03962	0.087483		-0.02191	0.098884			0.000164	0.00156
	0.047276	0.086798		-0.01778	0.098708			-0.00032	0.001409
	0.033555	0.08661		-0.02116	0.098662			-0.00028	0.001251
	0.02931	0.086277		0.021962	0.098569			-0.00069	0.001035
	0.010056	0.085953		-0.01847	0.098445			0.000186	0.00078
	0.043719	0.085901		-0.04127	0.098357			-0.00027	0.000749
	0.023077	0.085764		0.017206	0.098114			0.000519	0.000615
	-0.08573	0.085603		-0.04497	0.097627			6.19e-05	0.000554
	-0.05047	0.085583		0.034582	0.095794			4.53e-05	0.000238
	-0.02612	0.08511		0.035262	0.09542
	0.031243	0.084977		-0.04131	0.095203
	0.05506	0.084733		0.024484	0.094517
	0.022753	0.084589		-0.02294	0.093849
	-0.03502	0.084085		0.058623	0.093705
	0.017446	0.083584		0.03853	0.093642
	-0.04789	0.083332		-0.01419	0.091813
	0.020011	0.083079		-0.04227	0.090936
	-0.02704	0.082841		0.013961	0.090377
	0.012619	0.081323		-0.00808	0.09035
	0.015388	0.081208		-0.06427	0.090218
	-0.05222	0.080312		-0.09032	0.089271
	-0.01236	0.080005		0.025105	0.088457
	-0.01929	0.079918		0.072197	0.088334
	0.020089	0.079879		0.022361	0.088209
	-0.0117	0.079776		-0.01763	0.088075
	0.019993	0.079718		-0.07945	0.088015
	0.034502	0.079697		-0.01071	0.087647
	-0.01485	0.079621		-0.01491	0.087529
	0.036108	0.079389		0.039554	0.087517
	-0.01491	0.07849		0.018547	0.087127
	0.010421	0.077563		-0.02096	0.086953
	-0.01373	0.075775		0.021364	0.086602
	0.034941	0.075126		0.012755	0.086467
	-0.01555	0.074704		-0.02432	0.086317
	-0.01454	0.07426		-0.00956	0.086315
	0.020156	0.073943		-0.02007	0.085922
	0.019709	0.073574		-0.00882	0.085652
	0.018604	0.073208		0.018866	0.084585
	0.038189	0.07313		0.007183	0.084114
	-0.01583	0.073128		-0.04889	0.084107
	-0.02444	0.073078		-0.08928	0.083612
	0.013109	0.073034		0.025462	0.083396
	0.006095	0.072638		0.019236	0.083314
	0.013507	0.071663		-0.01606	0.082812
	0.014393	0.07102		-0.0116	0.082764
	-0.00942	0.070984		0.010856	0.082556
	0.076477	0.070847		-0.01737	0.082363
	-0.00836	0.070777		0.037257	0.082283
	0.025991	0.070592		0.037126	0.082217
	-0.02293	0.070215		0.015387	0.081454
	-0.00677	0.070059		-0.02619	0.081186
	-0.01485	0.069379		-0.01036	0.081072
	0.014451	0.068833		-0.01413	0.081035
	-0.0349	0.06882		0.098167	0.080718
	-0.02311	0.068054		0.009647	0.079825
	-0.01162	0.067859		-0.01074	0.079626
	0.01026	0.067269		-0.02778	0.07893
	0.015774	0.06704		-0.04991	0.078717
	-0.02045	0.066139		-0.0205	0.078594
	0.016775	0.065403		-0.04277	0.078427
	-0.03745	0.065281		-0.05829	0.078205
	-0.01469	0.065197		-0.017	0.077908
	0.012657	0.064991		0.022814	0.077849
	-0.01306	0.064586		0.02962	0.077738
	-0.01774	0.064048		-0.04631	0.077567
	-0.01049	0.063636		-0.00711	0.077238
	0.033538	0.063519		0.01464	0.077083
	-0.02267	0.063263		0.048322	0.077003
	0.037687	0.063258		-0.02221	0.076858
	-0.01548	0.063228		0.021427	0.076208
	-0.01751	0.062977		-0.02534	0.075726
	-0.01485	0.062169		-0.01405	0.075295
	0.007096	0.06192		-0.01691	0.072892
	0.015067	0.061905		0.025685	0.072233
	-0.03196	0.061772		-0.03884	0.071747
	0.008367	0.060412		0.016179	0.071427
	0.029564	0.059649		0.021536	0.071396
	-0.0181	0.05954		-0.0157	0.07025
	0.022321	0.058544		-0.04393	0.070021
	-0.02247	0.058284		0.024478	0.069618
	0.023674	0.058006		-0.05324	0.069249
	0.017212	0.057447		-0.01029	0.069199
	0.010867	0.056963		-0.0547	0.068994
	0.013284	0.056896		-0.01608	0.068754
	-0.00953	0.056839		-0.00736	0.068737
	0.015285	0.056608		-0.0231	0.068595
	-0.01436	0.056484		0.01514	0.068491
	-0.03239	0.05617		0.011467	0.068114
	0.028869	0.056043		-0.02176	0.067657
	-0.02802	0.055897		0.024511	0.066984
	-0.02013	0.055032		-0.02165	0.066235
	0.009634	0.054903		-0.06436	0.065603
	0.014359	0.054728		-0.02907	0.065074
	0.009588	0.054428		-0.03712	0.064671
	-0.00837	0.05397		-0.02704	0.064595
	-0.02278	0.053755		0.02676	0.064319
	-0.04243	0.053333		0.011794	0.063709
	0.017872	0.052896		0.06494	0.063615
	-0.00835	0.052623		-0.0099	0.06222
	-0.04098	0.052243		0.005683	0.060951
	0.010869	0.051944		-0.00987	0.06028
	0.031801	0.051891		0.049308	0.059148
	-0.00857	0.051761		-0.00365	0.058406
	0.024096	0.051686		0.006505	0.0576
	0.05833	0.051608		0.014905	0.05701
	-0.00734	0.051222		0.013964	0.056879
	-0.01039	0.050232		-0.01752	0.056529
	-0.05549	0.050135		-0.02809	0.056417
	-0.02406	0.049646		0.022043	0.05613
	-0.01901	0.049459		0.053833	0.056025
	-0.00529	0.048944		0.023702	0.055927
	0.020006	0.048834		0.030334	0.055833
	0.009566	0.047289		0.007711	0.05579
	-0.00819	0.046891		-0.02619	0.055482
	-0.03226	0.046832		0.02561	0.055146
	0.012962	0.044895		-0.04453	0.054795
	0.032447	0.044795		0.01075	0.053844
	0.017476	0.043937		0.02963	0.053547
	0.005458	0.043752		-0.0237	0.053542
	-0.02601	0.043668		-0.00926	0.052935
	0.020075	0.043394		0.009725	0.052278
	-0.00807	0.043198		-0.02095	0.052064
	-0.00891	0.043042		-0.02607	0.051314
	-0.00743	0.04303		-0.01468	0.050762
	-0.00893	0.042771		-0.01469	0.050597
	0.008701	0.042739		-0.01724	0.050359
	-0.0071	0.042555		0.035176	0.049718
	0.020697	0.042458		0.020504	0.049551
	-0.01235	0.041899		-0.00903	0.049511
	0.030955	0.041888		0.024173	0.048787
	0.010508	0.041502		-0.01001	0.048781
	-0.00746	0.041202		0.027775	0.048673
	0.010766	0.040716		-0.00712	0.048445
	-0.03234	0.040712		-0.0114	0.048128
	-0.01965	0.040627		-0.01068	0.047798
	0.009373	0.040145		0.038068	0.047603
	-0.00689	0.039421		-0.01159	0.047573
	-0.0135	0.039352		-0.00785	0.047453
	-0.00925	0.039314		0.009366	0.047401
	0.009411	0.03931		0.012483	0.046735
	0.0147	0.038355		0.007012	0.046545
	0.023611	0.038102		-0.01044	0.046407
	0.008059	0.037679		-0.02401	0.046127
	-0.00926	0.03749		-0.01182	0.046001
	-0.0316	0.03714		-0.0046	0.045926
	-0.02109	0.036744		-0.00497	0.045823
	0.017168	0.036557		0.027562	0.044818
	0.016744	0.035105		0.00472	0.044788
	0.010929	0.034912		0.006598	0.043326
	0.010387	0.034532		0.011917	0.042977
	-0.00917	0.034433		0.024724	0.04232
	-0.00879	0.034259		-0.01229	0.042249
	0.022494	0.032805		-0.00831	0.042034
	0.029268	0.032529		0.036619	0.041822
	0.038518	0.032404		-0.01375	0.040633
	0.004143	0.032029		-0.00395	0.040112
	-0.01169	0.031768		0.014929	0.040058
	-0.02781	0.031636		-0.00351	0.039976
	0.007895	0.030238		-0.0074	0.039875
	0.01074	0.030118		0.008746	0.039751
	0.005369	0.029945		-0.0048	0.039157
	0.007944	0.029694		-0.01423	0.038403
	-0.00901	0.029077		0.009822	0.038181
	0.037201	0.028478		-0.02855	0.037839
	-0.01247	0.027963		-0.0081	0.037813
	0.005909	0.027736		-0.00593	0.03767
	0.008072	0.027728		-0.01	0.037478
	-0.0142	0.027432		-0.0068	0.037394
	0.005157	0.02706		-0.00434	0.036864
	-0.00305	0.026727		-0.00483	0.035847
	-0.02412	0.026314		0.017124	0.035639
	0.010294	0.026069		-0.01108	0.035634
	-0.01806	0.025957		0.011177	0.034786
	0.00639	0.025956		0.025098	0.034311
	0.010715	0.024703		-0.03486	0.034159
	0.011494	0.024244		0.032753	0.033627
	0.010397	0.024212		0.013615	0.033491
	-0.013	0.023864		0.008517	0.033145
	-0.00673	0.023511		-0.00468	0.032806
	-0.00144	0.023509		-0.00516	0.032678
	0.005366	0.023461		-0.00603	0.032501
	0.003087	0.022884		-0.01173	0.032272
	0.006933	0.022525		0.004681	0.031809
	0.009318	0.022519		0.015644	0.031749
	-0.00404	0.022016		-0.01132	0.031706
	0.007915	0.021957		0.010888	0.031464
	0.012762	0.02194		0.011384	0.031078
	0.008067	0.021764		-0.00492	0.030789
	-0.00542	0.021696		-0.00509	0.03065
	-0.00279	0.021443		0.018851	0.030619
	-0.00984	0.021374		0.014015	0.030144
	0.006881	0.021347		-0.01569	0.029518
	0.018666	0.020928		-0.01203	0.028971
	0.005672	0.020754		0.005935	0.028945
	0.006685	0.020574		0.010134	0.028844
	0.011336	0.020272		-0.00696	0.02827
	-0.00606	0.02022		0.010046	0.027963
	0.014975	0.019945		0.009187	0.027808
	-0.0084	0.019897		0.007499	0.027663
	0.003346	0.019812		-0.01665	0.027611
	-0.00807	0.019236		-0.00381	0.027582
	-0.00593	0.019187		-0.01857	0.027282
	0.004796	0.019165		-0.0163	0.027156
	0.001849	0.0191		0.005204	0.02664
	0.012115	0.019085		-0.01003	0.026212
	0.007673	0.018883		0.014788	0.025919
	0.002745	0.018723		0.013451	0.025688
	0.003867	0.018677		0.00294	0.025561
	-0.00748	0.017755		0.005368	0.025209
	0.006666	0.017583		-0.00828	0.025039
	-0.00558	0.017575		-0.01031	0.024452
	0.005811	0.017303		0.00759	0.023674
	-0.00554	0.016447		0.004814	0.023494
	-0.00317	0.016258		0.002261	0.022507
	0.021986	0.015905		-0.02979	0.022175
	0.003364	0.015136		-0.00837	0.022136
	0.00091	0.014619		0.002057	0.021651
	-0.00388	0.014467		-0.00456	0.021642
	-0.00287	0.014211		-0.00779	0.021129
	-0.00144	0.014159		0.004739	0.021068
	-0.00575	0.014032		-0.00221	0.019548
	-0.00347	0.013986		0.00875	0.019315
	-0.0082	0.013124		0.009345	0.019139
	-0.00383	0.012881		-0.00496	0.018874
	-0.01153	0.012858		0.010858	0.018852
	-0.00181	0.012461		-0.01269	0.018603
	0.002593	0.012127		0.014479	0.018498
	0.00657	0.011902		-0.00529	0.018483
	0.011257	0.011256		0.00483	0.018076
	-0.00697	0.011129		-0.0031	0.017745
	-0.01	0.011082		-0.01269	0.01762
	-0.00222	0.010985		-0.00529	0.017225
	-0.0046	0.010807		-0.00342	0.01694
	0.002668	0.01066		0.006669	0.016254
	0.003336	0.010396		-0.00217	0.016158
	-0.00538	0.009958		-0.00645	0.016146
	0.003175	0.009829		0.002128	0.015588
	-0.00292	0.009697		-0.00859	0.015216
	-0.0022	0.00939		-0.01446	0.015151
	0.006466	0.009264		0.003324	0.01406
	-0.00962	0.009024		-0.00527	0.013897
	0.003056	0.009008		0.003556	0.013701
	-0.00423	0.00873		0.003003	0.013649
	0.000908	0.008275		0.001954	0.013625
	0.006855	0.008163		0.005133	0.013505
	-0.00794	0.008005		0.001738	0.013048
	0.001581	0.007826		-0.00281	0.012923
	-0.00102	0.007112		0.002402	0.012892
	-0.00382	0.007004		-0.00119	0.012346
	-0.00106	0.006885		-0.01036	0.012267
	-0.00459	0.00682		-0.00287	0.012021
	-0.00263	0.006759		-0.01617	0.012001
	0.000699	0.006265		0.00474	0.011753
	-0.00304	0.006213		-0.00725	0.011641
	0.002405	0.005755		-0.00353	0.011592
	-0.00261	0.005579		0.003034	0.010834
	-0.00248	0.00511		-0.00227	0.009385
	0.001701	0.004754		-0.00528	0.009247
	0.000948	0.004743		-0.00875	0.009213
	-0.00128	0.004643		0.002473	0.00882
	0.001974	0.004608		0.001378	0.008678
	0.0007	0.003821		-0.00107	0.008659
	-0.00152	0.003816		-0.00143	0.008325
	-0.00057	0.003411		-0.00078	0.007962
	-0.001	0.003241		0.000613	0.007353
	-0.00175	0.002949		-0.0014	0.007311
	-0.00156	0.002949		-0.00195	0.006559
	-0.00064	0.002864		0.000795	0.006542
	0.000233	0.002779		-0.00091	0.00635
	0.000236	0.002554		0.005154	0.006205
	-0.0002	0.001751		0.002786	0.005784
	0.000518	0.001702		-0.00274	0.005388
	-0.00109	0.001663		0.000365	0.005006
	0.000492	0.001411		0.000653	0.004866
	0.000377	0.001006		0.000706	0.004343
	0.000233	0.000819		0.001807	0.003456
	2.36e-05	0.000207		-0.00097	0.003257
	4.13e-05	7.91e-05		0.000592	0.002139
				-0.00068	0.002136
				-0.00031	0.002031
				0.000429	0.001906
				0.001884	0.001843
				-0.00201	0.001636
				-0.00065	0.001326
				-0.00052	0.000735
				0.000114	0.000635

## Sheet: Fig 9
	Fig. 9a
		No inhibitor	MCI-INI-3 15 µM	MCI-INI-3 1.5 µM	MCI-INI-3 0.15 µM	MCI-INI-3 0.015 µM
	ALDH+ cells (%)	33	0	1	16.7	23.6
	Fig. 9b
	ALDH+ cells (%)	0 hour	2 hour	24 hour	48 hour	120 hour
	Control	33	28	27	26	24
	MCI-INI-3 15 µM	0	0	1	1	1
	Fig. 9c
		No inhibitor	MCI-INI-3 15 µM
	ALDH+ cells (%)	75	2
	Fig. 9d
		GSC-326+DEAB	GSC-326
	ALDH+ cells (%)	1.7	59.9
	Fig. 9e
		GSC-326 +DMSO+DEAB	GSC-326+DMSO	GSC-326+MCI-INI-3+DEAB	GSC-326+MCI-INI-3
	ALDH+ cells (%)	1.8	47	1.4	4.7
	Fig. 9f
	U87MG Medium	RA (DMSO)						RA (MCI-INI-3)						RAL (DMSO)						RAL (MCI-INI-3)
	Relative Concentration	0.991037	1.01602	0.992946	1.11017	0.80112	1.08871	0.177776	0.203123	0.206234	0.0347709	0.0306889	0.0159819	1.1352	1.05114	0.813662	0.936299	0.880849	1.18285	1.60497	1.87861	1.86079	1.46902	1.64422	0.85529
	Fig. 9g
	U87MG Cell	RA (DMSO)						RA (MCI-INI-3)						RAL (DMSO)						RAL (MCI-INI-3)
	Relative Concentration	1.00746	1.07797	0.914565	1.00956	0.747338	1.2431	0.0583818	0.0438672	0.0770901	0	0	0	1.05706	1.08092	0.862023	0.814777	0.843786	1.34144	1.78094	2.08171	1.86218	1.10648	0.801072	0.513489
	Fig. 9h
	U87MG Medium	RA (DMSO)						RA (MCI-INI-3)						ROL (DMSO)						ROL (MCI-INI-3)
	Relative Concentration	1.36708	1.02076	0.61216	1.247	0.973818	0.779185	0.113292	0.0784486	0.123698	0.092712	0.101178	0.0876951	1.38582	1.09836	0.515816	1.40766	0.992616	0.599724	1.41018	1.06302	1.49753	2.13939	2.75636	2.19104
	Fig. 9i
	U87MG Cell	RA (DMSO)						RA (MCI-INI-3)						ROL (DMSO)						ROL (MCI-INI-3)
	Relative Concentration	1.41264	0.897843	0.689515	0.977652	0.976623	1.04572	0.0801181	0.0339593	0.051436	0.111	0.212376	0.164621	1.4735	0.903199	0.6233	0	1.49819	1.50181	1.56497	0.876911	1.57269	3.87069	7.68737	8.14719
	Fig. 9j
	GSC-83 Medium	RA (DMSO)						RA (MCI-INI-3)						RAL (DMSO)						RAL (MCI-INI-3)
	Relative Concentration	1.05874	0.839375	1.10189	1.14148	0.920158	0.938363	0.303933	0.262836	0.344056	0.345012	0.262116	0.320075	0.821642	1.09877	1.07958	1.09776	0.930104	0.972139	0.859678	1.17077	0.860549	1.14598	0.930625	1.13116
	Fig. 9k
	GSC-83 Cell	RA (DMSO)						RA (MCI-INI-3)						RAL (DMSO)						RAL (MCI-INI-3)
	Relative Concentration	0.801095	1.09727	1.10163	1.00449	0.920304	1.07521	0.392472	0.729469	0.46761	0.388637	0.201206	0.279021	0.916926	1.02064	1.06244	1.18288	0.971757	0.845366	0.828053	0.907469	0.859109	0.944987	0.698089	1.22219
	Fig. 9l
	GSC-83 Medium	RA (DMSO)			RA (MCI-INI-3)			ROL (DMSO)			ROL (MCI-INI-3)
	Relative Concentration	0.920118	1.00552	1.07436	0.454934	0.644482	0.592455	0.870315	1.01842	1.11126	1.01006	1.21374	1.19885
	Fig. 9m
	GSC-83 Medium	RA (DMSO)			RA (MCI-INI-3)			ROL (DMSO)			ROL (MCI-INI-3)
	Relative Concentration	1.0847	0.961852	0.953446	0.435986	0.488028	0.456763	0.993662	0.904988	1.10135	0.950481	0.912929	1.04256
